# Supplementary material for: The 2′-de­oxy­ribo­furan­oside of 3-phenyl­tetra­hydropyrimido[4,5-c]pyridazin-7-one: a bicyclic nucleoside with sugar residues in N and S con­formations, and its mol­ecular recognition
Source: Acta Crystallogr C Struct Chem. 2022 Jun 13;78(Pt 7):382–9. doi: 10.1107/S2053229622005964 (PMC9255914; doi:10.1107/S2053229622005964)
Supplement: Supplementary file 2 [file c-78-00382-Isup2.hkl]

# 
# h,k,l, Fc-squared, Fo-squared, sigma(Fo-squared) and status flag 
# 
data_I
_shelx_title ' Se001_0m in P2(1)2(1)2(1)' 
_shelx_refln_list_code          4 
_shelx_F_calc_maximum      277.34 
_exptl_crystal_F_000      1520.00 
_reflns_d_resolution_high  0.7570 
 
loop_ 
 _symmetry_equiv_pos_as_xyz 
 'x, y, z' 
 '-x+1/2, -y, z+1/2' 
 '-x, y+1/2, -z+1/2' 
 'x+1/2, -y+1/2, -z' 
 
_cell_length_a     7.2057 
_cell_length_b    11.0792 
_cell_length_c    41.2346 
_cell_angle_alpha  90.000 
_cell_angle_beta   90.000 
_cell_angle_gamma  90.000 
 
_shelx_F_squared_multiplier     1.000 
 
loop_ 
 _refln_index_h 
 _refln_index_k 
 _refln_index_l 
 _refln_F_squared_calc 
 _refln_F_squared_meas 
 _refln_F_squared_sigma 
 _refln_observed_status 
   2   0   0    11593.84     9744.94    256.49 o 
   4   0   0      163.70      166.53     16.72 o 
   6   0   0     3914.54     3663.20    137.61 o 
   8   0   0      312.82      257.12     49.43 o 
   1   1   0    15465.59    13063.83    275.27 o 
   2   1   0    36305.73    32255.65    680.33 o 
   3   1   0       15.83        5.22      7.43 o 
   4   1   0      569.31      556.38     17.21 o 
   5   1   0       80.79       83.40     10.67 o 
   6   1   0      232.55      249.04     18.74 o 
   7   1   0     1227.08     1158.60     50.80 o 
   8   1   0        0.07       10.37     27.15 o 
   9   1   0      129.87       80.85     33.07 o 
   0   2   0    36328.17    30808.98   1323.09 o 
   1   2   0     1456.79     1453.68     30.48 o 
   2   2   0     9925.24     8923.97    161.80 o 
   3   2   0     2722.18     2771.04     54.15 o 
   4   2   0     2205.35     2181.47     45.56 o 
   5   2   0       72.92       41.25     10.30 o 
   6   2   0      651.78      674.40     25.99 o 
   7   2   0       21.12        8.00     21.49 o 
   8   2   0        2.72      -19.70     26.95 o 
   9   2   0       48.86       -2.41     40.61 o 
   1   3   0     2969.98     2819.88     65.00 o 
   2   3   0     1029.87     1063.68     23.86 o 
   3   3   0      475.08      545.78     14.69 o 
   4   3   0     5398.42     5458.06    101.55 o 
   5   3   0      557.41      600.33     19.92 o 
   6   3   0     6492.15     6379.45    157.35 o 
   7   3   0      341.51      389.11     39.06 o 
   8   3   0     1155.00     1051.25     71.07 o 
   9   3   0      139.70      186.16     50.72 o 
   0   4   0    11999.70    11102.07    477.46 o 
   1   4   0      186.10      213.99      8.14 o 
   2   4   0      477.61      595.78     16.96 o 
   3   4   0      645.97      659.71     19.14 o 
   4   4   0       50.97       51.87      7.63 o 
   5   4   0        0.35        1.07      9.71 o 
   6   4   0      212.24      216.34     22.03 o 
   7   4   0        2.32      -17.15     24.92 o 
   8   4   0     2647.62     2426.51    112.45 o 
   9   4   0        4.84      116.95     62.45 o 
   1   5   0       89.96       98.35     11.33 o 
   2   5   0     2582.03     2676.32     57.44 o 
   3   5   0      121.95      163.24      9.74 o 
   4   5   0      570.86      672.01     18.87 o 
   5   5   0      193.58      184.38     14.71 o 
   6   5   0     1276.99     1294.95     52.82 o 
   7   5   0        0.34       24.10     25.07 o 
   8   5   0      481.28      423.77     43.60 o 
   0   6   0     5689.57     6784.12    318.10 o 
   1   6   0     5577.04     6320.81    197.09 o 
   2   6   0      235.11      252.45      9.28 o 
   3   6   0      241.69      274.97     11.72 o 
   4   6   0       55.98       54.11      9.04 o 
   5   6   0     1889.90     1874.32     50.46 o 
   6   6   0        6.03      -23.69     20.80 o 
   7   6   0      139.35      164.60     34.88 o 
   8   6   0      452.43      403.19     59.17 o 
   1   7   0     5339.90     5360.61    177.38 o 
   2   7   0      204.56      241.17     14.20 o 
   3   7   0      376.94      412.27     14.69 o 
   4   7   0     1206.85     1174.80     34.91 o 
   5   7   0       25.51        2.10     15.07 o 
   6   7   0      145.24      136.70     29.52 o 
   7   7   0      207.78      189.94     37.99 o 
   8   7   0        2.10       43.35     39.18 o 
   0   8   0      406.42      411.07     28.08 o 
   1   8   0     1345.22     1329.03     45.57 o 
   2   8   0       43.96       44.60     11.77 o 
   3   8   0     1072.74     1025.35     34.88 o 
   4   8   0      157.78      159.67     19.06 o 
   5   8   0       45.36       60.44     23.78 o 
   6   8   0       51.22       29.91     29.01 o 
   7   8   0       80.26       16.88     36.48 o 
   1   9   0      123.67      139.83     17.78 o 
   2   9   0      292.96      263.81     24.43 o 
   3   9   0      187.11      168.58     18.79 o 
   4   9   0      258.04      262.23     23.28 o 
   5   9   0     1151.46     1099.22     58.34 o 
   6   9   0      533.06      487.36     54.16 o 
   7   9   0      130.51       44.12     46.43 o 
   0  10   0       32.21       59.48     25.88 o 
   1  10   0       36.52       37.81     24.14 o 
   2  10   0      195.42      253.72     42.16 o 
   3  10   0      395.19      353.48     32.95 o 
   4  10   0      350.00      375.09     42.65 o 
   5  10   0      129.33       99.46     32.36 o 
   6  10   0       22.85        1.78     60.98 o 
   1  11   0       56.45       54.57     35.46 o 
   2  11   0       28.21        4.27     30.18 o 
   3  11   0      346.94      265.36     32.19 o 
   4  11   0       27.86        4.42     29.26 o 
   5  11   0        0.09      -22.11     35.87 o 
   6  11   0       40.61      159.93    130.65 o 
   0  12   0        9.89       -2.44     43.96 o 
   1  12   0      825.98      715.52    112.33 o 
   2  12   0        7.25        2.65     38.53 o 
   3  12   0       52.36      135.80     65.97 o 
   4  12   0       10.41       19.61     36.03 o 
   5  12   0        1.68       51.01     53.15 o 
   1  13   0      201.73      274.32     74.08 o 
   2  13   0       53.63      160.36     70.82 o 
   3  13   0       49.90       69.29     41.77 o 
   4  13   0       10.59       46.07     40.99 o 
   0  14   0      117.37      136.76     65.12 o 
   1  14   0       35.64       21.35     37.04 o 
   2  14   0      536.59      488.41    107.45 o 
   1   0   1    21351.81    19550.41    478.80 o 
   2   0   1     1373.18     1301.83     28.77 o 
   3   0   1     2024.04     1867.33     40.52 o 
   4   0   1     1320.59     1298.34     34.61 o 
   5   0   1     1848.88     1799.48     43.43 o 
   6   0   1      686.24      693.39     29.67 o 
   7   0   1       29.33       -1.40     21.65 o 
   8   0   1      105.42      100.86     29.87 o 
   9   0   1      197.84      184.64     38.31 o 
   1   1   1     7287.61     6479.12     98.16 o 
   2   1   1    31069.12    29019.70    396.88 o 
   3   1   1     2253.25     2305.15     32.76 o 
   4   1   1      391.60      365.46      9.70 o 
   5   1   1     1136.40     1093.35     20.75 o 
   6   1   1      589.53      608.02     18.38 o 
   7   1   1        3.34       28.93     14.18 o 
   8   1   1       25.28       45.63     20.16 o 
   9   1   1      122.44      162.39     24.73 o 
   0   2   1    11357.15    10296.98    361.26 o 
   1   2   1     3836.56     3569.64     51.40 o 
   2   2   1     1812.63     1804.01     23.77 o 
   3   2   1       36.27       45.99      5.64 o 
   4   2   1    14873.98    15087.24    209.94 o 
   5   2   1       92.68       96.69      7.76 o 
   6   2   1     2606.70     2564.96     48.37 o 
   7   2   1      669.81      662.72     28.73 o 
   8   2   1      101.02      133.00     22.19 o 
   9   2   1       13.12        2.23     26.52 o 
   0   3   1     1071.47     1007.56     32.01 o 
   1   3   1       75.43       64.82      3.65 o 
   2   3   1     4572.22     4285.94     62.51 o 
   3   3   1     1769.68     1794.24     24.90 o 
   4   3   1     1364.82     1394.18     21.36 o 
   5   3   1     1844.22     1957.17     31.50 o 
   6   3   1     1434.56     1439.53     30.30 o 
   7   3   1      880.89      847.38     38.55 o 
   8   3   1       94.85       84.68     24.30 o 
   9   3   1       83.38      109.79     25.76 o 
   0   4   1      242.56      287.73     11.17 o 
   1   4   1       95.38       84.14      4.84 o 
   2   4   1      455.40      451.81     10.72 o 
   3   4   1     1795.29     1784.47     26.30 o 
   4   4   1      189.82      230.48      7.28 o 
   5   4   1      660.64      699.08     15.16 o 
   6   4   1     2369.54     2324.48     54.93 o 
   7   4   1      184.91      160.86     22.82 o 
   8   4   1      426.12      462.59     32.74 o 
   9   4   1      221.61      222.86     31.63 o 
   0   5   1     2305.57     2189.69     71.16 o 
   1   5   1     2060.08     2269.68     55.78 o 
   2   5   1     1503.61     1514.75     24.28 o 
   3   5   1     2873.57     3009.80     44.08 o 
   4   5   1      306.24      301.82      9.07 o 
   5   5   1       30.54       24.71      7.94 o 
   6   5   1       68.67       68.85     14.22 o 
   7   5   1       74.31       87.99     19.25 o 
   8   5   1     1243.22     1226.81     52.88 o 
   0   6   1     1759.07     1895.78     61.31 o 
   1   6   1     1009.98     1188.13     30.08 o 
   2   6   1     2800.18     3089.19     49.13 o 
   3   6   1      257.10      250.73      7.78 o 
   4   6   1      247.20      241.74      9.25 o 
   5   6   1      172.90      185.88     11.39 o 
   6   6   1      110.62      120.47     17.93 o 
   7   6   1      183.77      165.97     25.12 o 
   8   6   1       19.92       16.87     28.57 o 
   0   7   1     2376.56     2584.65     90.89 o 
   1   7   1     2022.97     2119.65     52.63 o 
   2   7   1      625.22      630.07     16.35 o 
   3   7   1      500.19      532.74     11.92 o 
   4   7   1      342.55      325.44     12.27 o 
   5   7   1     1414.00     1401.98     34.20 o 
   6   7   1      371.42      389.54     27.02 o 
   7   7   1       24.62       52.32     28.29 o 
   8   7   1      149.96      212.46     45.59 o 
   0   8   1        7.26       25.61     11.37 o 
   1   8   1      401.13      436.20     14.69 o 
   2   8   1      378.41      399.37     14.13 o 
   3   8   1      194.52      207.39     10.54 o 
   4   8   1      998.62      979.09     30.34 o 
   5   8   1       85.41       61.01     16.48 o 
   6   8   1       79.21       52.83     24.67 o 
   7   8   1      198.08      163.99     30.09 o 
   0   9   1      142.29      173.24     14.76 o 
   1   9   1      506.65      539.95     22.90 o 
   2   9   1       63.44       53.78     12.19 o 
   3   9   1      208.51      203.37     14.12 o 
   4   9   1      258.17      254.13     16.37 o 
   5   9   1     1135.33     1097.27     41.54 o 
   6   9   1      177.50      159.30     27.39 o 
   7   9   1       63.76      102.02     30.44 o 
   0  10   1      666.78      585.19     39.96 o 
   1  10   1      281.25      314.39     25.98 o 
   2  10   1       57.27       96.82     23.71 o 
   3  10   1      334.91      306.05     21.73 o 
   4  10   1      195.35      217.88     34.50 o 
   5  10   1       91.71      107.07     20.81 o 
   6  10   1       71.32       65.22     29.15 o 
   0  11   1      176.56      162.92     34.73 o 
   1  11   1      540.39      577.45     45.32 o 
   2  11   1       83.19       53.83     30.93 o 
   3  11   1       76.18       80.71     18.16 o 
   4  11   1       19.41       48.60     21.06 o 
   5  11   1      124.65      104.84     41.08 o 
   6  11   1      307.18      406.96     86.59 o 
   0  12   1      426.81      352.44     48.62 o 
   1  12   1       11.21       23.07     40.24 o 
   2  12   1      272.47      218.31     36.57 o 
   3  12   1       47.07       49.59     19.22 o 
   4  12   1      266.51      297.83     31.76 o 
   5  12   1       63.95       12.71     35.55 o 
   0  13   1      188.72      235.80     48.43 o 
   1  13   1       20.55       53.52     32.18 o 
   2  13   1      282.38      358.65     69.27 o 
   3  13   1      201.51      240.47     73.18 o 
   4  13   1      220.04      248.20     37.49 o 
   0  14   1       11.88      -32.30     38.12 o 
   1  14   1       29.68       13.19     33.26 o 
   2  14   1      293.95      383.64     72.28 o 
   1   0   2       74.84       82.20      5.93 o 
   2   0   2     4994.70     4585.71     87.16 o 
   3   0   2       63.16       93.84      8.69 o 
   4   0   2      994.91     1082.71     27.07 o 
   5   0   2       45.26       43.67     10.49 o 
   6   0   2      149.19      145.32     17.62 o 
   7   0   2       67.03       75.42     23.63 o 
   8   0   2      160.74      139.60     30.33 o 
   9   0   2       27.93       19.80     40.22 o 
   1   1   2     4167.09     3584.27     54.39 o 
   2   1   2    34479.27    32786.57    442.98 o 
   3   1   2     3300.59     3320.85     45.56 o 
   4   1   2     2420.94     2459.42     35.94 o 
   5   1   2      287.73      305.57     10.50 o 
   6   1   2       66.68       71.62     10.87 o 
   7   1   2       96.98       79.07     16.16 o 
   8   1   2       31.78       31.62     21.24 o 
   9   1   2      114.15      141.50     24.93 o 
   0   2   2     2857.15     2491.10     76.14 o 
   1   2   2    17008.34    15713.97    229.21 o 
   2   2   2     3889.16     3887.05     51.31 o 
   3   2   2     1470.72     1485.92     21.89 o 
   4   2   2     2895.23     2958.19     41.98 o 
   5   2   2     5134.12     5266.91     73.73 o 
   6   2   2       50.58       53.25      9.94 o 
   7   2   2     1359.16     1337.28     42.14 o 
   8   2   2      131.73      140.65     22.37 o 
   9   2   2      135.33      134.20     26.57 o 
   0   3   2     1161.37     1042.43     29.95 o 
   1   3   2     3170.02     3084.85     46.65 o 
   2   3   2     1496.45     1467.53     21.57 o 
   3   3   2      888.30      970.49     15.17 o 
   4   3   2      953.33      986.74     16.62 o 
   5   3   2      302.14      355.79     10.87 o 
   6   3   2     3168.35     3210.76     56.53 o 
   7   3   2      584.11      591.16     32.16 o 
   8   3   2       22.23        2.89     20.61 o 
   9   3   2        5.07       14.02     25.46 o 
   0   4   2      325.27      263.26      9.70 o 
   1   4   2      193.64      224.38      6.93 o 
   2   4   2       72.42       37.61      4.91 o 
   3   4   2     1671.26     1819.82     25.68 o 
   4   4   2       36.89       37.34      5.43 o 
   5   4   2     1025.06     1076.68     20.03 o 
   6   4   2     1645.08     1555.89     39.30 o 
   7   4   2        0.83       12.93     18.37 o 
   8   4   2       26.89      102.36     22.13 o 
   9   4   2      303.58      313.21     35.24 o 
   0   5   2      763.97      764.10     26.28 o 
   1   5   2     3880.29     4063.09     90.75 o 
   2   5   2     3284.02     3546.39     53.22 o 
   3   5   2      407.72      405.40      9.60 o 
   4   5   2     1451.66     1532.67     24.95 o 
   5   5   2      195.47      185.16     10.14 o 
   6   5   2      121.26      134.16     15.19 o 
   7   5   2      131.89      127.50     19.95 o 
   8   5   2      179.11       81.53     23.87 o 
   0   6   2      947.55     1020.29     36.62 o 
   1   6   2     3022.38     3318.44     82.26 o 
   2   6   2      842.70      903.39     16.68 o 
   3   6   2      842.16      866.18     16.25 o 
   4   6   2      805.95      854.02     17.74 o 
   5   6   2      125.44      118.55     10.10 o 
   6   6   2       38.67       26.85     15.91 o 
   7   6   2      398.26      384.60     31.37 o 
   8   6   2      252.21      234.60     34.57 o 
   0   7   2     2868.60     3061.31    107.88 o 
   1   7   2     5585.78     5689.08    159.12 o 
   2   7   2     1321.46     1318.11     28.41 o 
   3   7   2      278.35      255.76      8.43 o 
   4   7   2        2.64        2.02      8.07 o 
   5   7   2       41.72       38.83     11.17 o 
   6   7   2      141.77      114.52     22.66 o 
   7   7   2       74.76       54.25     25.61 o 
   8   7   2        8.52      -43.06     28.71 o 
   0   8   2       18.76       10.65      8.21 o 
   1   8   2      722.57      683.19     22.34 o 
   2   8   2      406.07      415.77     14.16 o 
   3   8   2      772.24      820.11     22.30 o 
   4   8   2     1555.88     1481.42     41.64 o 
   5   8   2       72.48       63.76     16.52 o 
   6   8   2      173.25      183.86     28.51 o 
   7   8   2      156.35      163.03     35.23 o 
   0   9   2      189.52      181.76     16.94 o 
   1   9   2      644.23      693.25     28.26 o 
   2   9   2      225.53      212.84     15.95 o 
   3   9   2      122.46      123.45     12.40 o 
   4   9   2      167.08      148.95     15.71 o 
   5   9   2       90.48      101.12     17.74 o 
   6   9   2      126.17      107.79     25.43 o 
   7   9   2       51.68      115.64     50.57 o 
   0  10   2      214.16      254.37     30.17 o 
   1  10   2       29.69       17.53     18.08 o 
   2  10   2      211.80      223.39     29.00 o 
   3  10   2      746.98      697.89     32.92 o 
   4  10   2       38.22        2.02     23.78 o 
   5  10   2      457.76      483.24     32.19 o 
   6  10   2       81.20      125.66     30.85 o 
   0  11   2     1211.94      997.63     87.09 o 
   1  11   2      141.47      124.75     26.83 o 
   2  11   2      976.92      927.43     54.19 o 
   3  11   2       38.81       46.28     25.71 o 
   4  11   2       60.08       37.35     23.63 o 
   5  11   2      442.52      564.51     62.39 o 
   6  11   2       12.32      -12.42     52.99 o 
   0  12   2        7.46       30.51     31.18 o 
   1  12   2      234.64      175.38     38.10 o 
   2  12   2      302.23      266.63     44.57 o 
   3  12   2       61.52       55.18     21.92 o 
   4  12   2      158.68      127.46     26.49 o 
   5  12   2      185.36      295.34     44.59 o 
   0  13   2      178.83      204.68     53.32 o 
   1  13   2       32.59        9.67     30.28 o 
   2  13   2      226.53      200.54     40.00 o 
   3  13   2       82.25      158.31     36.33 o 
   4  13   2        2.21       83.20     34.06 o 
   0  14   2       21.98      -49.43     39.75 o 
   1  14   2       45.50       70.45     46.14 o 
   2  14   2       88.74       84.27     47.87 o 
   1   0   3        2.00        4.95      4.73 o 
   2   0   3     6436.29     5757.83    104.80 o 
   3   0   3       16.00        9.69      7.80 o 
   4   0   3      555.84      541.80     17.43 o 
   5   0   3      496.11      493.18     18.17 o 
   6   0   3      324.38      369.29     23.02 o 
   7   0   3       64.64       77.85     22.32 o 
   8   0   3        9.80      -20.13     25.33 o 
   9   0   3        8.67      -23.57     41.04 o 
   1   1   3     6603.42     5875.55     89.05 o 
   2   1   3    76917.05    70966.37    952.41 o 
   3   1   3     1345.57     1401.26     22.44 o 
   4   1   3     1699.33     1744.24     27.61 o 
   5   1   3      176.60      195.97      9.03 o 
   6   1   3      544.70      502.63     17.26 o 
   7   1   3       91.12       79.03     15.65 o 
   8   1   3      870.17      887.39     40.14 o 
   9   1   3      183.37      203.34     27.46 o 
   0   2   3    13638.58    12657.39    347.64 o 
   1   2   3    12852.04    11387.42    165.55 o 
   2   2   3    11072.64    10175.38    144.08 o 
   3   2   3     3611.29     3610.53     50.24 o 
   4   2   3    14847.50    14695.28    211.97 o 
   5   2   3     1013.71      979.21     18.41 o 
   6   2   3      553.73      530.97     17.10 o 
   7   2   3      268.40      265.78     21.04 o 
   8   2   3       45.36        3.73     20.02 o 
   9   2   3       71.83      104.66     28.43 o 
   0   3   3     4153.65     3881.65     97.94 o 
   1   3   3     1277.86     1153.50     18.57 o 
   2   3   3     5755.06     5381.77     76.42 o 
   3   3   3     2495.93     2501.63     34.26 o 
   4   3   3     2166.44     2148.63     30.79 o 
   5   3   3       61.80       65.75      7.53 o 
   6   3   3       41.99       46.10      9.97 o 
   7   3   3      505.97      542.03     31.45 o 
   8   3   3      117.47      115.30     22.52 o 
   9   3   3       49.66       97.20     25.38 o 
   0   4   3       40.19       46.87      4.79 o 
   1   4   3      661.47      708.58     15.66 o 
   2   4   3     1216.32     1288.20     21.00 o 
   3   4   3      799.03      839.70     13.96 o 
   4   4   3     1172.75     1156.89     18.01 o 
   5   4   3       35.41       30.15      7.09 o 
   6   4   3      924.67      967.21     28.96 o 
   7   4   3      214.37      220.60     23.52 o 
   8   4   3       60.37       86.97     22.63 o 
   9   4   3       83.75      122.79     37.77 o 
   0   5   3    19538.05    18791.12    539.15 o 
   1   5   3     7917.65     8182.80    188.60 o 
   2   5   3     2038.83     1910.46     30.07 o 
   3   5   3     1872.18     1879.57     29.29 o 
   4   5   3      305.47      316.52      9.51 o 
   5   5   3      858.78      880.26     19.73 o 
   6   5   3      976.98      925.87     29.77 o 
   7   5   3      138.35      129.17     21.24 o 
   8   5   3       50.88       42.00     27.22 o 
   0   6   3      768.67      866.96     31.89 o 
   1   6   3      384.64      455.76     14.02 o 
   2   6   3      821.19      840.52     15.98 o 
   3   6   3      178.46      213.55      7.73 o 
   4   6   3      673.98      707.03     15.87 o 
   5   6   3      273.64      283.92     12.66 o 
   6   6   3      300.98      310.89     21.12 o 
   7   6   3       46.00       48.22     23.68 o 
   8   6   3      546.41      524.37     43.51 o 
   0   7   3      100.96      133.45     10.30 o 
   1   7   3      156.15      178.10      8.66 o 
   2   7   3     2805.88     3000.48     55.77 o 
   3   7   3      859.01      864.70     17.09 o 
   4   7   3      577.74      581.90     16.44 o 
   5   7   3      471.94      505.06     18.59 o 
   6   7   3      120.51       72.41     20.78 o 
   7   7   3       42.31      -35.93     24.04 o 
   8   7   3      194.39      219.63     37.39 o 
   0   8   3      935.39      910.37     32.45 o 
   1   8   3      160.68      187.39     10.06 o 
   2   8   3      197.38      180.66     11.14 o 
   3   8   3     2738.54     2661.44     57.81 o 
   4   8   3      266.07      264.56     16.01 o 
   5   8   3      581.46      563.99     26.84 o 
   6   8   3       25.32       23.25     22.69 o 
   7   8   3       96.42       57.88     46.84 o 
   0   9   3      155.25      212.75     16.10 o 
   1   9   3      450.14      451.50     21.62 o 
   2   9   3     1014.60      957.50     33.64 o 
   3   9   3      280.65      313.92     15.74 o 
   4   9   3      184.56      197.93     16.02 o 
   5   9   3       12.43       17.70     17.61 o 
   6   9   3      128.21       91.32     24.93 o 
   7   9   3       94.90      128.93     27.76 o 
   0  10   3       93.97       72.03     22.03 o 
   1  10   3      148.07      123.99     18.24 o 
   2  10   3      430.67      413.11     36.53 o 
   3  10   3      723.25      676.56     39.88 o 
   4  10   3      165.29      176.28     23.28 o 
   5  10   3        4.03        1.38     32.07 o 
   6  10   3       85.08       63.83     30.43 o 
   0  11   3      332.95      319.61     42.03 o 
   1  11   3      781.58      660.52     43.14 o 
   2  11   3      190.04      163.60     23.48 o 
   3  11   3      213.00      185.54     32.48 o 
   4  11   3      378.94      418.58     34.94 o 
   5  11   3       99.35      117.26     34.05 o 
   6  11   3       68.54       53.52     44.77 o 
   0  12   3      341.28      290.63     44.57 o 
   1  12   3      199.37      118.57     32.09 o 
   2  12   3      128.93      193.00     32.79 o 
   3  12   3      265.58      265.60     36.73 o 
   4  12   3       36.81      -14.38     23.59 o 
   5  12   3      277.80      394.80     43.83 o 
   0  13   3      141.48      195.17     43.69 o 
   1  13   3      143.88      185.86     38.33 o 
   2  13   3      494.13      475.57     76.41 o 
   3  13   3      243.51      206.56     39.66 o 
   4  13   3      194.76       82.61     47.07 o 
   0  14   3      245.76      275.81     51.80 o 
   1  14   3      153.80      243.53     52.73 o 
   2  14   3       83.07      130.19     40.87 o 
   1   0   4      100.32      106.05      7.07 o 
   2   0   4      421.18      474.34     12.23 o 
   3   0   4      795.90      768.32     20.05 o 
   4   0   4      105.68       73.76      9.94 o 
   5   0   4      663.74      692.20     21.86 o 
   6   0   4     2090.08     2048.69     60.61 o 
   7   0   4       34.16       -5.31     21.21 o 
   8   0   4      203.47      292.86     35.88 o 
   9   0   4      255.37      258.98     43.29 o 
   1   1   4     3545.27     3220.64     51.74 o 
   2   1   4     4721.74     4516.63     59.46 o 
   3   1   4      984.24     1045.37     18.32 o 
   4   1   4     1092.79     1085.98     18.53 o 
   5   1   4      653.81      663.08     14.92 o 
   6   1   4      192.70      157.53     12.75 o 
   7   1   4       22.16       17.37     14.54 o 
   8   1   4       53.01       61.79     20.45 o 
   9   1   4       60.84       54.35     23.15 o 
   0   2   4      536.99      580.96     21.26 o 
   1   2   4     3613.00     3445.07     47.70 o 
   2   2   4     1041.25     1057.20     15.33 o 
   3   2   4     3228.90     3149.89     42.22 o 
   4   2   4     3399.45     3575.22     49.54 o 
   5   2   4      655.65      670.47     14.61 o 
   6   2   4      440.17      444.97     15.62 o 
   7   2   4       65.32       35.35     16.31 o 
   8   2   4       41.42       41.73     21.01 o 
   9   2   4      250.61      308.68     33.75 o 
   0   3   4      336.59      428.59     15.92 o 
   1   3   4     1067.31     1047.36     16.52 o 
   2   3   4     1122.76     1114.15     16.60 o 
   3   3   4     1243.54     1319.00     19.48 o 
   4   3   4     4662.94     4900.88     66.09 o 
   5   3   4      116.25      139.52      8.42 o 
   6   3   4     1390.20     1394.56     29.45 o 
   7   3   4      371.84      371.54     26.55 o 
   8   3   4     1151.62     1170.47     49.06 o 
   9   3   4      349.33      412.79     33.95 o 
   0   4   4     3272.60     3426.95     90.26 o 
   1   4   4      654.98      740.24     14.89 o 
   2   4   4     3087.93     3216.85     48.21 o 
   3   4   4     1746.32     1951.80     28.04 o 
   4   4   4      705.84      689.60     12.61 o 
   5   4   4      664.35      687.08     15.15 o 
   6   4   4      973.75      951.38     28.36 o 
   7   4   4      258.73      302.42     25.57 o 
   8   4   4     1065.71      952.61     43.85 o 
   9   4   4       72.59       64.41     34.61 o 
   0   5   4     5400.42     6090.41    169.72 o 
   1   5   4     3954.26     4060.90     85.06 o 
   2   5   4      860.81      887.19     15.73 o 
   3   5   4     1700.32     1798.14     28.70 o 
   4   5   4     1654.28     1602.30     25.51 o 
   5   5   4      477.95      471.36     14.47 o 
   6   5   4      484.85      480.76     21.10 o 
   7   5   4      323.40      292.68     25.06 o 
   8   5   4     1631.14     1563.26     63.81 o 
   0   6   4     4378.42     4477.17    147.13 o 
   1   6   4       15.54       19.60      5.98 o 
   2   6   4      624.10      603.31     12.58 o 
   3   6   4      493.21      555.37     12.07 o 
   4   6   4      785.17      765.88     16.65 o 
   5   6   4      110.32       89.54     10.61 o 
   6   6   4      105.56      136.98     17.01 o 
   7   6   4      145.58      178.30     27.28 o 
   8   6   4       79.00      110.76     31.20 o 
   0   7   4        0.55       12.01      7.94 o 
   1   7   4      382.87      429.77     13.08 o 
   2   7   4      148.57      137.21      7.39 o 
   3   7   4       49.34       59.56      6.12 o 
   4   7   4      498.23      524.09     15.46 o 
   5   7   4      110.46      111.68     13.04 o 
   6   7   4      410.62      384.04     27.20 o 
   7   7   4       97.63      102.19     26.60 o 
   8   7   4       24.22       12.84     31.27 o 
   0   8   4      250.73      239.98     13.78 o 
   1   8   4       93.89       87.84      8.51 o 
   2   8   4     2321.77     2233.37     50.24 o 
   3   8   4      618.05      616.23     18.75 o 
   4   8   4     1283.02     1223.40     36.73 o 
   5   8   4      106.64       96.54     16.78 o 
   6   8   4      270.33      239.38     35.66 o 
   7   8   4      106.03       58.43     28.90 o 
   0   9   4      598.47      603.24     31.00 o 
   1   9   4     1042.63      971.58     38.87 o 
   2   9   4      642.39      672.93     27.71 o 
   3   9   4      171.51      145.44     12.92 o 
   4   9   4      311.11      303.99     18.85 o 
   5   9   4      226.12      239.35     22.55 o 
   6   9   4       29.56       53.83     21.70 o 
   7   9   4       74.13       59.33     35.12 o 
   0  10   4      321.11      316.50     41.79 o 
   1  10   4      918.08      860.25     39.87 o 
   2  10   4      744.54      683.35     39.85 o 
   3  10   4      557.37      551.76     35.99 o 
   4  10   4      236.25      152.71     26.79 o 
   5  10   4      499.15      519.99     39.87 o 
   6  10   4      138.62      196.12     31.64 o 
   0  11   4      353.41      332.93     70.01 o 
   1  11   4      364.11      275.20     30.04 o 
   2  11   4      334.13      282.45     29.13 o 
   3  11   4      127.51      152.95     31.26 o 
   4  11   4      212.15      208.05     28.58 o 
   5  11   4       61.92       56.82     35.56 o 
   6  11   4      159.04      145.18     52.27 o 
   0  12   4        2.73       17.09     31.16 o 
   1  12   4      237.67      268.77     39.87 o 
   2  12   4       72.55       82.00     29.72 o 
   3  12   4       98.35       91.93     30.99 o 
   4  12   4       11.18       -3.59     23.21 o 
   5  12   4        3.80       11.53     31.62 o 
   0  13   4      119.69       97.04     97.28 o 
   1  13   4      132.34       90.05     35.62 o 
   2  13   4       81.83       61.66     64.52 o 
   3  13   4      855.37      948.40     73.95 o 
   4  13   4       78.57       92.10     41.59 o 
   0  14   4      137.18      228.42     47.98 o 
   1  14   4      257.65      239.61     45.98 o 
   2  14   4        7.72       -3.60     61.48 o 
   1   0   5        0.04       -2.62      5.58 o 
   2   0   5     1933.62     1983.65     38.82 o 
   3   0   5      194.25      222.23     10.71 o 
   4   0   5      482.67      453.55     16.06 o 
   5   0   5      346.89      340.85     15.68 o 
   6   0   5      137.03      149.45     17.47 o 
   7   0   5      497.97      605.14     37.83 o 
   8   0   5      551.81      560.29     44.86 o 
   9   0   5      259.48      238.61     38.22 o 
   0   1   5    11066.59     9792.74    247.99 o 
   1   1   5     3858.21     3445.65     48.72 o 
   2   1   5    23590.28    22274.70    313.52 o 
   3   1   5     2192.91     2173.00     30.97 o 
   4   1   5     2865.17     3084.14     44.73 o 
   5   1   5      536.00      552.30     13.33 o 
   6   1   5      839.57      869.64     23.25 o 
   7   1   5      594.61      557.35     24.61 o 
   8   1   5        0.47        1.18     18.75 o 
   9   1   5       37.68       17.70     24.06 o 
   0   2   5      171.79      166.65      6.23 o 
   1   2   5      641.81      635.15     11.90 o 
   2   2   5    14782.43    13864.92    187.00 o 
   3   2   5      300.94      268.91      7.70 o 
   4   2   5     3022.18     3180.67     45.26 o 
   5   2   5      356.30      380.50     11.57 o 
   6   2   5      678.04      704.17     19.48 o 
   7   2   5       42.98       33.81     16.37 o 
   8   2   5       78.02       96.46     22.05 o 
   9   2   5      443.48      468.22     35.51 o 
   0   3   5       36.62       65.26      4.57 o 
   1   3   5     5857.02     5608.31     89.97 o 
   2   3   5     1944.87     1802.01     25.58 o 
   3   3   5     5524.08     5810.26     77.08 o 
   4   3   5     3696.27     3757.83     51.05 o 
   5   3   5     1532.09     1559.29     27.01 o 
   6   3   5     1036.47     1025.41     24.06 o 
   7   3   5       47.59       50.45     18.88 o 
   8   3   5      522.76      474.18     32.42 o 
   9   3   5       45.48       55.98     39.74 o 
   0   4   5        3.95        3.33      5.18 o 
   1   4   5     2173.56     2149.66     36.59 o 
   2   4   5      599.68      631.43     12.26 o 
   3   4   5     2409.55     2432.04     34.64 o 
   4   4   5      605.40      637.95     12.14 o 
   5   4   5      621.96      650.90     15.06 o 
   6   4   5     2929.61     2890.75     65.80 o 
   7   4   5      101.25      137.71     21.93 o 
   8   4   5     2151.21     2160.43     73.27 o 
   9   4   5      304.09      336.05     35.21 o 
   0   5   5      147.89      168.27      9.88 o 
   1   5   5      670.08      814.04     17.62 o 
   2   5   5      207.35      205.17      6.57 o 
   3   5   5      530.00      515.76     11.07 o 
   4   5   5      511.24      546.19     12.02 o 
   5   5   5      771.72      745.79     18.27 o 
   6   5   5      435.86      461.66     20.62 o 
   7   5   5       35.38       11.68     18.42 o 
   8   5   5      326.73      278.06     28.50 o 
   0   6   5     1093.58     1129.11     39.29 o 
   1   6   5      891.26      961.40     24.25 o 
   2   6   5     1883.06     1969.96     33.49 o 
   3   6   5      618.03      617.86     12.55 o 
   4   6   5      138.49      158.26      8.51 o 
   5   6   5       23.58       35.19     10.00 o 
   6   6   5      320.78      334.60     21.37 o 
   7   6   5       37.66       38.57     20.87 o 
   8   6   5      121.54       49.07     42.41 o 
   0   7   5      137.20      144.06     11.53 o 
   1   7   5      237.89      235.53      9.22 o 
   2   7   5     4887.96     4979.77     92.53 o 
   3   7   5      408.11      450.05     11.16 o 
   4   7   5     1175.11     1136.86     24.75 o 
   5   7   5       17.87       -2.07     12.65 o 
   6   7   5       32.50       17.48     20.54 o 
   7   7   5      388.21      389.57     37.77 o 
   8   7   5       92.98      151.15     45.03 o 
   0   8   5      625.42      632.62     26.37 o 
   1   8   5       13.14       22.38      6.66 o 
   2   8   5     2245.44     2149.31     46.83 o 
   3   8   5     1256.21     1314.08     31.68 o 
   4   8   5      515.22      522.41     21.64 o 
   5   8   5      311.62      308.60     21.28 o 
   6   8   5      343.57      387.73     33.77 o 
   7   8   5      120.70       77.25     51.72 o 
   0   9   5      991.41      921.92     49.45 o 
   1   9   5      111.92      109.71     13.75 o 
   2   9   5      568.62      568.49     25.20 o 
   3   9   5      309.81      297.58     16.96 o 
   4   9   5      308.11      287.66     21.01 o 
   5   9   5      527.32      487.22     29.98 o 
   6   9   5      245.44      167.36     37.12 o 
   7   9   5      106.50       80.09     37.25 o 
   0  10   5      513.61      470.33     42.97 o 
   1  10   5      452.49      368.48     25.78 o 
   2  10   5       29.50        2.83     20.05 o 
   3  10   5      348.82      359.38     35.50 o 
   4  10   5      395.61      370.96     33.03 o 
   5  10   5      804.27      875.59     52.71 o 
   6  10   5      173.50      152.85     31.25 o 
   0  11   5      118.73      171.76     61.87 o 
   1  11   5      343.76      422.70     38.24 o 
   2  11   5      191.91      164.01     27.31 o 
   3  11   5      237.08      245.59     31.76 o 
   4  11   5       76.95       69.99     25.16 o 
   5  11   5      196.42      207.31     37.31 o 
   6  11   5      136.38      221.28     54.52 o 
   0  12   5       93.17      117.57     35.39 o 
   1  12   5      115.10       86.39     33.28 o 
   2  12   5      272.52      291.65     38.47 o 
   3  12   5       17.82       48.81     27.06 o 
   4  12   5      373.87      393.77     35.29 o 
   5  12   5      175.58      243.75     43.42 o 
   0  13   5        0.35       12.76     38.67 o 
   1  13   5      164.26      215.82     40.98 o 
   2  13   5       16.48       37.76     36.49 o 
   3  13   5      553.21      705.40     69.91 o 
   4  13   5        4.04        3.03     24.74 o 
   0  14   5       42.08      -35.03     40.48 o 
   1  14   5      145.51       74.55     66.85 o 
   2  14   5       31.67       49.85     43.79 o 
   1   0   6     1613.90     1546.27     33.49 o 
   2   0   6    22554.90    20427.78    440.95 o 
   3   0   6      677.75      625.68     17.97 o 
   4   0   6     4101.27     3874.16     81.82 o 
   5   0   6      231.40      206.54     13.11 o 
   6   0   6      419.30      467.38     24.54 o 
   7   0   6       85.11       69.28     23.52 o 
   8   0   6        3.76      -10.28     27.49 o 
   9   0   6       41.11       98.83     41.80 o 
   0   1   6     1180.06     1113.05     25.72 o 
   1   1   6      256.32      257.23      6.91 o 
   2   1   6      174.91      197.06      6.81 o 
   3   1   6     2150.80     2111.71     33.32 o 
   4   1   6      976.66      970.45     17.25 o 
   5   1   6      519.98      562.51     13.62 o 
   6   1   6       73.16       77.99     11.39 o 
   7   1   6      100.49      111.85     16.88 o 
   8   1   6       12.35       -2.88     18.31 o 
   9   1   6      143.81      129.89     25.15 o 
   0   2   6      708.24      691.50     16.87 o 
   1   2   6      616.25      593.93     11.48 o 
   2   2   6     6173.68     6103.52     82.74 o 
   3   2   6     1314.71     1395.24     21.70 o 
   4   2   6     3000.39     2905.06     41.17 o 
   5   2   6      930.16      949.08     18.71 o 
   6   2   6      559.67      575.02     17.87 o 
   7   2   6      269.50      259.29     20.61 o 
   8   2   6      571.83      549.69     33.62 o 
   9   2   6       62.79       70.11     25.02 o 
   0   3   6     3625.46     3403.80     70.62 o 
   1   3   6      421.70      437.97      8.43 o 
   2   3   6      804.14      780.75     14.50 o 
   3   3   6      635.06      665.38     12.69 o 
   4   3   6      772.21      870.58     15.40 o 
   5   3   6     1058.18     1011.84     20.30 o 
   6   3   6      589.40      594.12     17.97 o 
   7   3   6       79.85      102.18     20.02 o 
   8   3   6      277.43      234.36     26.32 o 
   9   3   6      122.82      143.65     42.04 o 
   0   4   6      981.43     1090.87     33.45 o 
   1   4   6     1863.48     1835.90     31.33 o 
   2   4   6     1744.48     1906.87     28.45 o 
   3   4   6      195.61      220.88      7.02 o 
   4   4   6      151.31      154.42      6.76 o 
   5   4   6       43.71       30.71      7.56 o 
   6   4   6      779.23      777.35     25.51 o 
   7   4   6       77.87       63.70     20.27 o 
   8   4   6      119.60      130.98     24.56 o 
   9   4   6      908.99      866.25     48.97 o 
   0   5   6      440.09      401.46     15.68 o 
   1   5   6      226.91      203.89      7.22 o 
   2   5   6      727.23      797.41     14.66 o 
   3   5   6       86.63      107.90      6.06 o 
   4   5   6      775.62      778.58     14.46 o 
   5   5   6       53.82       53.24      8.47 o 
   6   5   6      404.89      380.33     19.61 o 
   7   5   6      351.00      353.96     26.88 o 
   8   5   6      428.16      397.09     31.83 o 
   0   6   6      150.92      179.28     11.18 o 
   1   6   6     2135.96     2223.60     48.08 o 
   2   6   6        6.98        8.95      4.88 o 
   3   6   6      330.63      343.02      9.12 o 
   4   6   6       45.35       50.07      7.27 o 
   5   6   6      946.60      945.33     24.11 o 
   6   6   6      199.63      265.93     19.71 o 
   7   6   6      248.16      221.06     25.88 o 
   8   6   6      184.74      187.60     41.57 o 
   0   7   6      562.98      591.83     25.05 o 
   1   7   6     1121.69     1123.77     27.39 o 
   2   7   6      587.31      596.03     14.14 o 
   3   7   6     2603.18     2632.17     42.24 o 
   4   7   6      737.11      740.62     18.40 o 
   5   7   6      146.98      160.20     14.52 o 
   6   7   6        4.95       16.07     19.01 o 
   7   7   6      254.28      202.14     32.23 o 
   8   7   6      169.74      188.37     33.97 o 
   0   8   6      665.68      617.79     26.32 o 
   1   8   6      712.75      722.80     19.68 o 
   2   8   6      199.34      186.09      9.52 o 
   3   8   6       14.06       13.10      9.06 o 
   4   8   6      427.87      391.38     19.08 o 
   5   8   6     1364.09     1224.10     45.63 o 
   6   8   6       61.27       32.89     24.13 o 
   7   8   6       13.18       -1.66     28.17 o 
   0   9   6      900.93      932.38     47.97 o 
   1   9   6     1792.57     1733.40     56.59 o 
   2   9   6      351.10      336.15     19.26 o 
   3   9   6      241.09      201.01     15.30 o 
   4   9   6      392.24      392.44     25.90 o 
   5   9   6      131.94       99.24     19.18 o 
   6   9   6      122.77      138.42     23.36 o 
   7   9   6      159.87      145.15     40.98 o 
   0  10   6     1902.61     1835.77    120.15 o 
   1  10   6      435.67      387.80     29.17 o 
   2  10   6       93.71       91.77     19.82 o 
   3  10   6      226.50      176.00     28.20 o 
   4  10   6      168.04      161.89     26.82 o 
   5  10   6      130.54      168.11     29.33 o 
   6  10   6       89.75       72.62     28.87 o 
   0  11   6      544.12      359.80     76.52 o 
   1  11   6     1787.45     1515.50     84.47 o 
   2  11   6      202.29      163.66     25.36 o 
   3  11   6        6.88      -14.94     31.67 o 
   4  11   6        0.71       29.55     22.88 o 
   5  11   6      115.67       88.04     39.98 o 
   6  11   6      102.42      -14.83     56.69 o 
   0  12   6       99.79       75.70     57.80 o 
   1  12   6      170.99      130.21     35.62 o 
   2  12   6       44.85      -10.89     29.57 o 
   3  12   6      201.10      245.69     43.62 o 
   4  12   6      291.81      269.75     49.34 o 
   5  12   6       15.83       25.20     31.88 o 
   0  13   6       30.99      -16.58     33.80 o 
   1  13   6       93.46      131.33     39.07 o 
   2  13   6       61.55       95.88     38.93 o 
   3  13   6      126.65      112.92     39.09 o 
   4  13   6      105.17      122.40     28.99 o 
   0  14   6      452.59      420.64     58.50 o 
   1  14   6      221.88      237.06     48.59 o 
   2  14   6       11.20      -56.40     37.60 o 
   1   0   7      246.22      214.77      9.19 o 
   2   0   7     4817.96     4709.53     97.06 o 
   3   0   7     2199.54     2319.49     50.60 o 
   4   0   7      119.32      124.12     10.56 o 
   5   0   7        7.53       -0.38      9.27 o 
   6   0   7       37.61       18.94     15.17 o 
   7   0   7        1.85       23.12     22.13 o 
   8   0   7       27.76       61.16     27.25 o 
   9   0   7      366.54      369.97     45.01 o 
   0   1   7     7544.57     6618.65    154.85 o 
   1   1   7     4091.58     3859.41     52.90 o 
   2   1   7     3790.67     3411.52     47.00 o 
   3   1   7      208.44      225.80      7.58 o 
   4   1   7     2260.58     2377.64     35.17 o 
   5   1   7       10.40        5.49      6.85 o 
   6   1   7      482.17      478.23     17.51 o 
   7   1   7     1243.42     1284.96     38.16 o 
   8   1   7      110.25      123.99     21.62 o 
   9   1   7       45.02       41.16     29.82 o 
   0   2   7     6363.18     6184.27    126.43 o 
   1   2   7     1917.54     1843.57     24.56 o 
   2   2   7     1867.48     1779.75     26.17 o 
   3   2   7     4222.49     4324.46     57.84 o 
   4   2   7       21.75        7.98      5.73 o 
   5   2   7     1727.98     1702.78     30.26 o 
   6   2   7      485.77      481.99     16.53 o 
   7   2   7       31.91       51.31     17.48 o 
   8   2   7       71.85       92.50     22.58 o 
   9   2   7      112.71      100.40     36.87 o 
   0   3   7     9069.62     8400.28    178.79 o 
   1   3   7      919.69      890.54     16.16 o 
   2   3   7      382.85      391.62      8.92 o 
   3   3   7      160.28      162.73      6.34 o 
   4   3   7     6416.86     6554.89     92.06 o 
   5   3   7      768.92      813.45     17.96 o 
   6   3   7      214.12      192.35     12.93 o 
   7   3   7      152.30      165.56     22.05 o 
   8   3   7      178.28      118.69     24.63 o 
   9   3   7       79.95      117.10     28.22 o 
   0   4   7     4792.51     4774.54    103.15 o 
   1   4   7     1185.61     1268.09     21.52 o 
   2   4   7     2381.70     2394.96     33.10 o 
   3   4   7     3322.30     3601.75     49.50 o 
   4   4   7      616.01      637.58     12.18 o 
   5   4   7      880.81      944.42     19.98 o 
   6   4   7      907.71      911.38     27.93 o 
   7   4   7      374.40      392.87     28.30 o 
   8   4   7      372.66      337.43     29.58 o 
   9   4   7      129.05      179.27     47.18 o 
   0   5   7     1177.66     1108.58     34.61 o 
   1   5   7     1458.21     1560.14     29.51 o 
   2   5   7     1955.74     2014.62     31.78 o 
   3   5   7      953.83      937.29     16.64 o 
   4   5   7      344.82      334.38      9.52 o 
   5   5   7       53.38       58.16      9.30 o 
   6   5   7      454.93      481.62     21.49 o 
   7   5   7      900.45      866.51     39.38 o 
   8   5   7      368.86      349.05     30.13 o 
   0   6   7     7091.78     7201.79    207.91 o 
   1   6   7     2057.44     2072.08     43.38 o 
   2   6   7      117.95      121.64      5.79 o 
   3   6   7      597.73      636.04     13.37 o 
   4   6   7      433.59      424.64     12.78 o 
   5   6   7      608.56      547.83     18.21 o 
   6   6   7      843.31      751.03     28.99 o 
   7   6   7      146.02      192.14     24.68 o 
   8   6   7      184.44      147.25     32.84 o 
   0   7   7       51.31       66.22     10.57 o 
   1   7   7       28.83       43.99      7.19 o 
   2   7   7     1266.84     1288.79     25.29 o 
   3   7   7     1673.71     1634.38     28.96 o 
   4   7   7      371.71      390.09     13.50 o 
   5   7   7       18.70       25.59     12.23 o 
   6   7   7      157.55      138.01     22.80 o 
   7   7   7      222.66      223.67     33.16 o 
   8   7   7       50.40       -4.29     60.00 o 
   0   8   7      112.64      134.00     12.11 o 
   1   8   7      609.57      597.28     17.94 o 
   2   8   7     2564.10     2496.84     54.45 o 
   3   8   7      174.32      168.25     11.52 o 
   4   8   7      516.81      484.28     21.13 o 
   5   8   7      484.71      455.38     26.04 o 
   6   8   7      705.99      634.26     39.91 o 
   7   8   7       26.77       56.54     30.97 o 
   0   9   7      306.33      249.91     21.88 o 
   1   9   7      369.71      396.39     18.02 o 
   2   9   7       53.97       77.27     12.71 o 
   3   9   7        4.18       11.60     12.15 o 
   4   9   7      203.54      169.20     19.26 o 
   5   9   7       13.77       35.88     16.72 o 
   6   9   7      122.83      164.38     26.60 o 
   7   9   7       69.87      119.99     30.92 o 
   0  10   7      483.89      513.37     54.23 o 
   1  10   7      174.05      125.79     24.13 o 
   2  10   7      759.26      703.02     36.26 o 
   3  10   7       41.08       37.87     31.79 o 
   4  10   7      145.87      117.81     25.48 o 
   5  10   7       32.89        2.86     22.63 o 
   6  10   7       34.71       38.47     29.03 o 
   0  11   7     1034.23      959.73    129.43 o 
   1  11   7      289.74      250.60     43.83 o 
   2  11   7      244.86      244.21     29.01 o 
   3  11   7      156.60      149.92     31.03 o 
   4  11   7       86.88      138.44     26.47 o 
   5  11   7       18.12       25.49     31.22 o 
   6  11   7      194.86      205.13     95.24 o 
   0  12   7       90.28      173.39     65.94 o 
   1  12   7      191.33      224.60     38.71 o 
   2  12   7       44.21       17.52     30.37 o 
   3  12   7      384.65      408.45     42.58 o 
   4  12   7      672.82      734.96     47.66 o 
   5  12   7      783.45      920.59     66.98 o 
   0  13   7       27.89       30.57     34.24 o 
   1  13   7      230.57      125.52     39.45 o 
   2  13   7       79.62      108.10     35.47 o 
   3  13   7      118.31      157.02     39.56 o 
   4  13   7       45.39       66.57     25.53 o 
   0  14   7        9.67       19.21     46.81 o 
   1  14   7       57.28      157.32     49.64 o 
   2  14   7      153.12      185.62     82.12 o 
   0   0   8    26905.08    22055.58    744.15 o 
   1   0   8      801.27      865.33     20.62 o 
   2   0   8       16.71       21.70      6.22 o 
   3   0   8       31.27       18.64      8.83 o 
   4   0   8     2420.48     2421.42     51.09 o 
   5   0   8      295.11      286.23     15.35 o 
   6   0   8      478.76      493.72     25.13 o 
   7   0   8      590.86      616.08     38.57 o 
   8   0   8       96.87      135.78     28.93 o 
   9   0   8       48.80       82.16     33.57 o 
   0   1   8    37125.88    32047.72    647.18 o 
   1   1   8     1046.74     1002.43     19.21 o 
   2   1   8     3468.76     3391.73     46.53 o 
   3   1   8      702.79      735.86     13.58 o 
   4   1   8       83.11       88.51      6.69 o 
   5   1   8     1843.59     1808.44     30.45 o 
   6   1   8      632.65      615.97     19.65 o 
   7   1   8      185.01      197.49     18.90 o 
   8   1   8      688.05      674.59     34.38 o 
   9   1   8       64.72       61.21     30.12 o 
   0   2   8     1650.73     1784.60     37.04 o 
   1   2   8      594.86      554.46      9.39 o 
   2   2   8    10209.84    10018.09    146.41 o 
   3   2   8     3818.43     4013.62     55.85 o 
   4   2   8      488.64      509.29     11.61 o 
   5   2   8       60.24       65.23      8.06 o 
   6   2   8      251.68      278.85     13.77 o 
   7   2   8      154.55      190.30     20.14 o 
   8   2   8      441.21      474.09     31.79 o 
   9   2   8      309.80      300.45     31.65 o 
   0   3   8     5042.27     4618.80     93.46 o 
   1   3   8     1852.43     1793.96     26.77 o 
   2   3   8     1549.98     1478.99     22.31 o 
   3   3   8     1221.50     1309.74     19.93 o 
   4   3   8     1230.39     1350.20     21.84 o 
   5   3   8      346.65      349.79     11.86 o 
   6   3   8      433.13      401.68     16.38 o 
   7   3   8       55.87       75.79     20.23 o 
   8   3   8      252.10      228.95     26.22 o 
   9   3   8       37.34       70.78     42.06 o 
   0   4   8     1903.68     1895.75     40.74 o 
   1   4   8     2250.51     2235.86     32.01 o 
   2   4   8      247.41      269.92      7.01 o 
   3   4   8      940.34      957.02     15.83 o 
   4   4   8      725.31      754.33     13.89 o 
   5   4   8     1252.86     1256.00     24.15 o 
   6   4   8      798.13      777.92     26.56 o 
   7   4   8      213.44      221.32     24.04 o 
   8   4   8       39.29       42.79     21.36 o 
   9   4   8      205.82      227.71     31.49 o 
   0   5   8     1427.55     1704.37     48.85 o 
   1   5   8       71.81       73.50      5.60 o 
   2   5   8       72.52       84.55      5.53 o 
   3   5   8     2327.18     2396.79     35.75 o 
   4   5   8      240.30      255.53      8.80 o 
   5   5   8      277.80      281.77     13.11 o 
   6   5   8     2425.49     2539.97     63.80 o 
   7   5   8      124.40      114.90     21.45 o 
   8   5   8      442.61      389.93     31.57 o 
   0   6   8       36.83       42.09      6.76 o 
   1   6   8     2398.19     2605.33     50.03 o 
   2   6   8      111.61      135.87      5.63 o 
   3   6   8       11.27        8.09      5.58 o 
   4   6   8      526.42      523.34     13.90 o 
   5   6   8       10.18       -0.49     11.67 o 
   6   6   8     1222.85     1120.52     39.98 o 
   7   6   8       70.66       90.02     24.35 o 
   8   6   8       76.46       55.89     31.54 o 
   0   7   8        5.68        8.12      8.26 o 
   1   7   8      902.31      941.39     22.30 o 
   2   7   8      179.95      171.02      7.95 o 
   3   7   8       17.81       21.63      6.22 o 
   4   7   8      947.31      952.58     22.69 o 
   5   7   8      163.34      159.94     17.17 o 
   6   7   8       83.76       91.14     31.73 o 
   7   7   8     1227.26     1124.87     61.30 o 
   8   7   8       40.91      -24.72     34.05 o 
   0   8   8       52.69       69.59     10.51 o 
   1   8   8      466.08      446.88     14.72 o 
   2   8   8      964.98      928.00     24.00 o 
   3   8   8       16.45       20.82      9.37 o 
   4   8   8      232.46      237.94     15.52 o 
   5   8   8      877.15      814.76     35.66 o 
   6   8   8       21.75       45.38     29.22 o 
   7   8   8       62.55       11.86     32.77 o 
   0   9   8      995.66     1023.81     69.01 o 
   1   9   8      422.78      450.85     21.61 o 
   2   9   8      570.35      580.02     25.71 o 
   3   9   8     1974.81     1667.12     49.34 o 
   4   9   8      199.43      185.40     18.90 o 
   5   9   8       47.22       66.28     17.19 o 
   6   9   8      236.28      223.04     31.46 o 
   7   9   8      177.97      271.04     33.82 o 
   0  10   8       91.08       69.02     27.37 o 
   1  10   8     2688.52     2560.29    120.65 o 
   2  10   8     1172.86     1196.72     51.90 o 
   3  10   8      427.52      472.31     37.77 o 
   4  10   8       95.10       85.84     21.25 o 
   5  10   8       68.86       66.51     24.00 o 
   6  10   8       78.65       60.32     36.71 o 
   0  11   8       23.02       44.84     24.46 o 
   1  11   8       94.12       59.43     27.21 o 
   2  11   8      387.33      373.80     31.77 o 
   3  11   8        3.55        6.46     24.72 o 
   4  11   8        5.78       -1.28     31.03 o 
   5  11   8      251.54      250.59     39.66 o 
   6  11   8      188.57      152.22     94.43 o 
   0  12   8       73.93      117.22     68.38 o 
   1  12   8      375.62      333.81     50.26 o 
   2  12   8       64.91       65.52     28.11 o 
   3  12   8       91.71      132.37     32.60 o 
   4  12   8        1.13       25.68     25.86 o 
   5  12   8      180.08      105.18    104.99 o 
   0  13   8      183.62      229.55     73.26 o 
   1  13   8      137.71      129.63     38.14 o 
   2  13   8      122.95       43.13     36.54 o 
   3  13   8      181.64      259.14     43.82 o 
   4  13   8      193.62      238.06     30.28 o 
   0  14   8      151.30      112.88     45.70 o 
   1  14   8       15.63      -41.50     32.59 o 
   2  14   8      233.00      295.54     51.59 o 
   1   0   9     3597.44     3277.49     69.92 o 
   2   0   9     6667.61     6715.72    141.18 o 
   3   0   9      789.57      786.49     22.57 o 
   4   0   9     1674.73     1745.82     39.58 o 
   5   0   9     2259.34     2360.14     56.31 o 
   6   0   9     1387.34     1460.24     46.55 o 
   7   0   9     1566.77     1500.66     63.21 o 
   8   0   9       78.15       93.44     27.77 o 
   9   0   9      152.00      109.70     38.09 o 
   0   1   9     1805.66     1817.80     36.89 o 
   1   1   9     2494.24     2394.90     35.46 o 
   2   1   9      110.31       84.20      4.95 o 
   3   1   9     2363.02     2406.11     34.79 o 
   4   1   9      542.83      564.15     12.24 o 
   5   1   9      256.80      277.46     10.88 o 
   6   1   9      366.52      395.09     16.32 o 
   7   1   9      111.24      109.97     16.69 o 
   8   1   9       62.08       56.10     20.51 o 
   9   1   9       56.88       40.29     32.41 o 
   0   2   9     1388.62     1245.73     25.81 o 
   1   2   9     1531.57     1502.92     23.69 o 
   2   2   9     1123.19     1086.49     18.85 o 
   3   2   9      418.21      486.82     10.40 o 
   4   2   9      387.17      431.27     10.66 o 
   5   2   9      234.55      234.18     10.61 o 
   6   2   9      610.02      649.15     19.55 o 
   7   2   9      320.97      361.97     23.09 o 
   8   2   9      239.81      244.21     25.98 o 
   9   2   9       48.96       56.81     25.88 o 
   0   3   9    10636.75    10044.75    230.28 o 
   1   3   9     2527.10     2625.30     37.59 o 
   2   3   9      958.39     1000.88     15.87 o 
   3   3   9      288.44      281.60      8.00 o 
   4   3   9      217.50      232.81      8.21 o 
   5   3   9      791.28      825.44     18.37 o 
   6   3   9      102.39      104.34     12.17 o 
   7   3   9       48.79       58.72     19.08 o 
   8   3   9      340.77      380.40     29.88 o 
   9   3   9        8.19       52.47     25.29 o 
   0   4   9      259.07      307.11      9.55 o 
   1   4   9      876.27      889.41     14.24 o 
   2   4   9     1981.78     2100.08     30.34 o 
   3   4   9      150.67      183.07      7.01 o 
   4   4   9        6.86        0.76      5.36 o 
   5   4   9       38.40       30.18      8.20 o 
   6   4   9      391.44      415.15     20.59 o 
   7   4   9       90.40      114.52     21.08 o 
   8   4   9      237.74      262.06     27.85 o 
   9   4   9      273.56      321.38     34.56 o 
   0   5   9     1488.30     1583.89     39.45 o 
   1   5   9      206.94      219.63      7.65 o 
   2   5   9      175.19      192.06      6.60 o 
   3   5   9      483.15      482.53     10.14 o 
   4   5   9       27.23       27.57      6.43 o 
   5   5   9      836.62      791.14     21.01 o 
   6   5   9     1204.30     1125.68     36.22 o 
   7   5   9      595.20      563.26     32.38 o 
   8   5   9     1499.59     1427.71     58.77 o 
   0   6   9      108.63       89.94      8.28 o 
   1   6   9      790.52      855.53     17.08 o 
   2   6   9      406.24      421.28     10.05 o 
   3   6   9      636.47      688.97     14.23 o 
   4   6   9     1393.98     1404.21     26.92 o 
   5   6   9     2520.00     2461.16     54.29 o 
   6   6   9     1059.37     1032.03     38.61 o 
   7   6   9      388.54      411.75     33.33 o 
   8   6   9      465.94      570.76     59.67 o 
   0   7   9      285.72      286.97     12.23 o 
   1   7   9      330.74      328.17     11.14 o 
   2   7   9      515.28      512.24     13.16 o 
   3   7   9     3088.22     3008.79     49.44 o 
   4   7   9      520.08      550.07     16.67 o 
   5   7   9      410.73      387.75     19.89 o 
   6   7   9       27.57       61.91     22.45 o 
   7   7   9      142.02      111.80     36.18 o 
   8   7   9        1.89      -28.73     33.50 o 
   0   8   9      140.99      160.37     12.14 o 
   1   8   9      694.95      699.13     19.52 o 
   2   8   9      142.97      159.29      9.91 o 
   3   8   9      137.70      148.23     11.90 o 
   4   8   9      360.28      330.57     21.35 o 
   5   8   9      351.76      305.53     23.96 o 
   6   8   9       44.42       69.27     23.80 o 
   7   8   9       17.54       88.32     29.59 o 
   0   9   9     2897.62     2869.97    127.20 o 
   1   9   9      856.81      888.31     34.20 o 
   2   9   9       32.52       28.34     12.44 o 
   3   9   9     2916.47     2609.84     73.62 o 
   4   9   9        3.27       19.10     15.58 o 
   5   9   9      267.00      258.56     23.90 o 
   6   9   9      220.86      248.02     36.68 o 
   7   9   9       28.44       74.36     46.35 o 
   0  10   9      213.10      184.10     33.48 o 
   1  10   9      807.88      766.93     38.76 o 
   2  10   9     1782.93     1659.19     68.59 o 
   3  10   9      280.69      275.83     30.95 o 
   4  10   9      482.32      551.83     35.81 o 
   5  10   9      476.05      534.13     36.33 o 
   6  10   9      179.72      182.71     34.16 o 
   0  11   9      459.07      434.52     47.04 o 
   1  11   9      139.34      192.31     33.02 o 
   2  11   9      551.67      535.76     37.22 o 
   3  11   9       45.94       24.97     27.67 o 
   4  11   9      270.05      273.18     31.99 o 
   5  11   9      209.01      162.32     38.45 o 
   6  11   9       14.71      -65.82     43.88 o 
   0  12   9      438.10      404.57     87.10 o 
   1  12   9      630.39      569.84     57.37 o 
   2  12   9      100.13      141.35     31.94 o 
   3  12   9      169.32      177.35     35.17 o 
   4  12   9      573.63      647.76     44.39 o 
   5  12   9      612.57      606.34     75.78 o 
   0  13   9       75.51      118.85     69.19 o 
   1  13   9      207.51      175.71     46.41 o 
   2  13   9      147.20      137.93     39.17 o 
   3  13   9      473.39      384.54     59.90 o 
   4  13   9      103.23       56.71     41.68 o 
   0  14   9       26.18      -13.49     41.33 o 
   1  14   9      532.89      635.95     56.46 o 
   2  14   9       90.01      132.52     66.74 o 
   0   0  10      123.21       97.20      8.95 o 
   1   0  10      398.53      351.29      9.96 o 
   2   0  10     4957.32     4562.86     89.83 o 
   3   0  10      363.78      339.89     13.43 o 
   4   0  10        1.32        3.99      8.76 o 
   5   0  10     3501.29     3665.77     83.48 o 
   6   0  10     1562.26     1534.10     48.18 o 
   7   0  10      659.02      746.63     43.18 o 
   8   0  10       33.39      -11.73     27.99 o 
   9   0  10       53.05       89.09     34.85 o 
   0   1  10      237.94      244.84      8.15 o 
   1   1  10     3786.48     3619.42     52.29 o 
   2   1  10     1444.18     1425.63     21.72 o 
   3   1  10     2410.14     2538.59     38.21 o 
   4   1  10      904.76      961.50     17.44 o 
   5   1  10      549.11      540.18     15.44 o 
   6   1  10      674.80      693.54     21.28 o 
   7   1  10       21.55       26.87     15.90 o 
   8   1  10      137.83      148.57     22.70 o 
   9   1  10       15.68       27.23     31.09 o 
   0   2  10     2414.56     2347.81     47.87 o 
   1   2  10     1643.04     1555.72     25.04 o 
   2   2  10     2632.75     2720.43     38.90 o 
   3   2  10       84.06       76.20      6.12 o 
   4   2  10      675.80      648.58     13.16 o 
   5   2  10      273.93      291.08     11.64 o 
   6   2  10      135.32      140.96     12.01 o 
   7   2  10       91.77      144.58     17.79 o 
   8   2  10       11.21       35.80     20.67 o 
   9   2  10       28.45        8.23     35.59 o 
   0   3  10    11389.75    11195.43    222.69 o 
   1   3  10     4465.84     4285.08     62.69 o 
   2   3  10     4571.11     4407.51     60.73 o 
   3   3  10      489.94      530.01     10.60 o 
   4   3  10     1082.84     1102.61     18.87 o 
   5   3  10       25.99       26.95      7.96 o 
   6   3  10      218.83      225.23     14.09 o 
   7   3  10      389.19      396.33     27.25 o 
   8   3  10      214.80      253.15     27.02 o 
   9   3  10      118.60      130.64     38.33 o 
   0   4  10        4.13        8.37      6.43 o 
   1   4  10     1299.22     1340.05     20.54 o 
   2   4  10     1291.43     1332.76     20.68 o 
   3   4  10     1074.87     1198.36     19.62 o 
   4   4  10     1328.03     1340.43     21.27 o 
   5   4  10       35.96       42.89      8.34 o 
   6   4  10       52.12       46.57     13.93 o 
   7   4  10      264.16      258.63     24.42 o 
   8   4  10      381.66      342.66     29.92 o 
   0   5  10     2999.27     2848.70     62.45 o 
   1   5  10     2042.76     2196.04     35.33 o 
   2   5  10      331.53      316.51      8.02 o 
   3   5  10       39.90       45.53      5.28 o 
   4   5  10      941.71      928.17     18.27 o 
   5   5  10       38.77       27.33     10.08 o 
   6   5  10      931.33      893.90     31.11 o 
   7   5  10      246.61      282.88     25.43 o 
   8   5  10      840.13      793.83     43.71 o 
   0   6  10      495.47      641.00     21.99 o 
   1   6  10       65.79       55.60      5.14 o 
   2   6  10     1086.26     1009.20     17.90 o 
   3   6  10      458.42      534.78     12.38 o 
   4   6  10      761.84      765.26     17.67 o 
   5   6  10      619.09      608.57     20.31 o 
   6   6  10      705.98      637.45     30.74 o 
   7   6  10      106.93       78.03     25.45 o 
   8   6  10      494.83      480.75     39.60 o 
   0   7  10      254.23      254.69     12.02 o 
   1   7  10      428.45      441.13     13.03 o 
   2   7  10     1784.60     1748.67     32.82 o 
   3   7  10      158.33      151.15      7.93 o 
   4   7  10      852.58      832.71     21.29 o 
   5   7  10       71.60       84.07     17.41 o 
   6   7  10       10.59       -2.62     22.74 o 
   7   7  10      270.70      258.39     34.74 o 
   8   7  10      447.18      392.16     53.06 o 
   0   8  10      559.39      569.42     25.78 o 
   1   8  10      492.66      494.15     15.59 o 
   2   8  10     2556.30     2490.43     59.57 o 
   3   8  10      918.47      951.99     27.83 o 
   4   8  10      866.86      814.99     28.73 o 
   5   8  10      658.22      694.22     34.00 o 
   6   8  10      115.55      114.25     25.09 o 
   7   8  10       41.49       72.55     29.41 o 
   0   9  10     3209.92     3443.97    149.32 o 
   1   9  10      727.23      713.00     25.61 o 
   2   9  10     1575.33     1537.24     49.00 o 
   3   9  10      424.52      384.56     19.04 o 
   4   9  10      259.95      226.76     21.15 o 
   5   9  10      310.28      328.48     27.25 o 
   6   9  10      139.52      141.90     26.01 o 
   7   9  10       19.82       34.47     31.57 o 
   0  10  10     2665.05     2526.84    163.99 o 
   1  10  10        0.13      -10.67     15.07 o 
   2  10  10      870.33      870.56     40.75 o 
   3  10  10      107.69       81.67     18.06 o 
   4  10  10      306.96      278.68     24.70 o 
   5  10  10      242.04      214.59     30.59 o 
   6  10  10      191.06      223.79     35.95 o 
   0  11  10      161.81      185.07     46.17 o 
   1  11  10       91.25       48.97     24.74 o 
   2  11  10      371.38      398.96     33.49 o 
   3  11  10      482.71      420.53     40.91 o 
   4  11  10      507.94      594.60     42.43 o 
   5  11  10       50.68        2.90     37.61 o 
   6  11  10       14.98       33.77     45.61 o 
   0  12  10      138.73      249.90     77.33 o 
   1  12  10       18.01       63.62     29.19 o 
   2  12  10       77.77      129.55     31.95 o 
   3  12  10      102.35      174.50     36.43 o 
   4  12  10       47.54       72.62     29.37 o 
   5  12  10      450.84      464.92     56.36 o 
   0  13  10      580.08      546.45     67.28 o 
   1  13  10       43.35       31.19     31.91 o 
   2  13  10      127.88      101.88     82.48 o 
   3  13  10      281.14      424.53     53.69 o 
   4  13  10       10.54      -13.71     60.78 o 
   0  14  10       51.58      110.44     44.45 o 
   1  14  10       92.22      109.37     36.67 o 
   2  14  10      118.04      144.15     40.63 o 
   1   0  11      797.50      825.08     22.20 o 
   2   0  11     4072.54     4084.97     81.67 o 
   3   0  11     3723.57     3757.27     83.88 o 
   4   0  11     1023.13      962.66     25.86 o 
   5   0  11       11.17       12.80     11.01 o 
   6   0  11      365.12      335.15     22.95 o 
   7   0  11      134.45      120.83     26.21 o 
   8   0  11       54.21       38.92     28.13 o 
   9   0  11        3.43      -23.49     32.77 o 
   0   1  11        2.59        5.66      5.28 o 
   1   1  11      558.07      520.99     11.45 o 
   2   1  11     2030.46     2043.31     32.22 o 
   3   1  11     2259.72     2246.85     33.52 o 
   4   1  11      208.10      220.25      8.52 o 
   5   1  11      215.48      213.58     11.03 o 
   6   1  11     1714.50     1718.87     37.15 o 
   7   1  11       53.28       35.10     16.31 o 
   8   1  11        2.64       -7.61     23.51 o 
   9   1  11       87.53      125.57     25.17 o 
   0   2  11    10195.67     9427.67    188.71 o 
   1   2  11     4710.29     4450.45     66.52 o 
   2   2  11      933.18      955.39     15.76 o 
   3   2  11      237.21      250.11      8.15 o 
   4   2  11      278.73      253.12      8.63 o 
   5   2  11      143.61      156.84     10.08 o 
   6   2  11     1038.02     1022.56     27.17 o 
   7   2  11       33.59       59.60     16.44 o 
   8   2  11      479.30      429.54     31.03 o 
   9   2  11       49.84       88.69     26.08 o 
   0   3  11      513.66      462.86     11.52 o 
   1   3  11      271.56      263.41      8.46 o 
   2   3  11      375.33      304.55      7.62 o 
   3   3  11     1936.46     2013.67     29.71 o 
   4   3  11      745.54      787.44     15.23 o 
   5   3  11      717.92      734.19     17.78 o 
   6   3  11     1453.06     1416.67     33.29 o 
   7   3  11      456.49      473.35     28.08 o 
   8   3  11       98.22       92.71     23.32 o 
   9   3  11       68.80       69.95     27.44 o 
   0   4  11     2021.59     2012.73     44.86 o 
   1   4  11      696.75      777.43     13.16 o 
   2   4  11       20.77       24.44      5.29 o 
   3   4  11     4869.30     4754.76     67.91 o 
   4   4  11      123.05      128.52      6.95 o 
   5   4  11     1035.40      999.87     21.96 o 
   6   4  11      123.49      109.69     15.54 o 
   7   4  11       95.03       84.06     19.98 o 
   8   4  11      115.82      170.79     26.01 o 
   0   5  11     1594.52     1698.09     37.38 o 
   1   5  11     1044.36     1119.16     18.40 o 
   2   5  11      162.85      192.76      6.28 o 
   3   5  11      140.96      145.41      6.56 o 
   4   5  11      909.71      876.03     17.50 o 
   5   5  11       25.94        5.61     10.24 o 
   6   5  11     1208.71     1172.20     36.88 o 
   7   5  11      168.63      196.95     24.25 o 
   8   5  11      915.72      935.22     48.93 o 
   0   6  11     1662.53     1582.70     40.21 o 
   1   6  11      465.99      527.83     11.62 o 
   2   6  11      141.01      138.29      6.07 o 
   3   6  11       37.64       43.37      6.62 o 
   4   6  11     1380.53     1332.43     27.12 o 
   5   6  11      284.31      254.04     14.83 o 
   6   6  11      879.04      917.17     36.65 o 
   7   6  11      432.60      430.62     34.90 o 
   8   6  11       36.82       17.72     26.44 o 
   0   7  11     1367.76     1397.42     40.75 o 
   1   7  11      176.09      195.28      8.31 o 
   2   7  11      741.20      774.07     16.94 o 
   3   7  11     1075.53     1034.23     20.82 o 
   4   7  11     2385.05     2339.45     47.51 o 
   5   7  11     1130.93     1023.80     37.63 o 
   6   7  11       47.91       64.48     23.10 o 
   7   7  11      601.62      523.66     45.44 o 
   8   7  11      297.03      248.89     47.29 o 
   0   8  11      469.20      467.87     20.91 o 
   1   8  11       11.69        6.15      7.59 o 
   2   8  11     1689.06     1733.02     40.60 o 
   3   8  11     1193.35     1181.22     32.96 o 
   4   8  11        1.56      -13.86     13.89 o 
   5   8  11      187.15      151.24     20.59 o 
   6   8  11      257.56      283.03     34.09 o 
   7   8  11      184.06      247.94     34.59 o 
   0   9  11      714.12      772.25     44.13 o 
   1   9  11      107.20      113.81     11.88 o 
   2   9  11      251.38      285.37     18.42 o 
   3   9  11     1000.77      922.43     31.79 o 
   4   9  11      262.07      235.92     23.02 o 
   5   9  11      263.47      310.39     26.54 o 
   6   9  11        0.60       44.83     28.52 o 
   7   9  11       99.45      143.41     38.05 o 
   0  10  11      401.67      483.51     50.23 o 
   1  10  11       64.71       42.89     19.98 o 
   2  10  11      607.55      666.34     33.62 o 
   3  10  11       50.99       54.75     16.08 o 
   4  10  11      650.21      589.45     36.46 o 
   5  10  11       70.78       59.30     28.43 o 
   6  10  11       51.20       64.82     51.68 o 
   0  11  11       51.62       71.87     35.94 o 
   1  11  11       22.08      -18.83     24.79 o 
   2  11  11      359.97      312.41     34.33 o 
   3  11  11      246.37      277.12     36.37 o 
   4  11  11     1132.25     1068.31     67.18 o 
   5  11  11       40.84      121.43     37.86 o 
   0  12  11      130.29       95.27     39.00 o 
   1  12  11      196.01      193.44     39.24 o 
   2  12  11      184.29      158.12     33.69 o 
   3  12  11      266.71      275.51     46.03 o 
   4  12  11      345.44      319.44     44.35 o 
   5  12  11      214.84      193.46     44.04 o 
   0  13  11        0.86       20.70     51.28 o 
   1  13  11      244.15      215.45     39.07 o 
   2  13  11       21.10       67.46     31.20 o 
   3  13  11      235.10      323.71     73.08 o 
   0  14  11       26.39       58.16     44.27 o 
   1  14  11      166.23      193.92     65.85 o 
   2  14  11       18.00      -32.17     68.15 o 
   0   0  12        0.36        1.68      7.82 o 
   1   0  12     1595.49     1581.19     35.01 o 
   2   0  12     1367.69     1327.94     30.28 o 
   3   0  12       98.49       91.85      9.97 o 
   4   0  12      411.03      426.21     15.84 o 
   5   0  12     1289.96     1279.51     45.35 o 
   6   0  12      301.58      325.38     22.93 o 
   7   0  12       47.37       66.35     24.31 o 
   8   0  12      763.27      755.74     50.30 o 
   9   0  12      185.28      187.97     46.68 o 
   0   1  12    16500.91    14521.18    312.98 o 
   1   1  12      678.97      720.21     14.81 o 
   2   1  12      281.45      321.28      8.57 o 
   3   1  12     1603.51     1615.67     29.41 o 
   4   1  12     5313.12     5476.55     77.11 o 
   5   1  12      221.77      206.37     11.35 o 
   6   1  12      343.40      329.48     15.93 o 
   7   1  12      448.12      436.37     24.65 o 
   8   1  12      212.14      207.54     24.45 o 
   9   1  12       60.19      131.75     31.93 o 
   0   2  12     3065.80     2969.73     59.18 o 
   1   2  12     1972.83     1921.49     27.43 o 
   2   2  12     2457.57     2604.54     37.40 o 
   3   2  12     2948.56     2995.51     46.33 o 
   4   2  12       39.38       35.46      6.25 o 
   5   2  12      231.71      243.10     11.33 o 
   6   2  12      227.17      197.93     14.09 o 
   7   2  12      215.60      188.18     20.03 o 
   8   2  12       58.88       59.20     22.14 o 
   9   2  12       58.31       77.06     28.81 o 
   0   3  12     3606.66     3818.45     72.64 o 
   1   3  12     2214.87     2263.27     31.98 o 
   2   3  12       20.09       22.19      5.12 o 
   3   3  12     1418.74     1524.93     23.53 o 
   4   3  12       75.20       59.44      6.59 o 
   5   3  12      116.45      125.17      9.87 o 
   6   3  12      582.82      604.25     20.98 o 
   7   3  12      451.40      476.32     28.09 o 
   8   3  12       49.54       17.88     24.24 o 
   9   3  12      235.13      164.89     31.76 o 
   0   4  12      464.40      507.85     15.25 o 
   1   4  12      264.07      323.93      7.99 o 
   2   4  12     3377.12     3364.93     49.75 o 
   3   4  12     1270.90     1331.33     21.09 o 
   4   4  12      527.68      572.14     12.53 o 
   5   4  12      514.59      538.81     15.65 o 
   6   4  12      719.46      678.92     26.97 o 
   7   4  12       21.56       44.23     19.51 o 
   8   4  12      317.97      390.14     33.40 o 
   0   5  12      333.76      347.96     11.53 o 
   1   5  12      173.25      193.24      6.36 o 
   2   5  12     1935.30     1978.94     30.20 o 
   3   5  12      630.82      739.76     14.18 o 
   4   5  12       74.82       70.58      7.47 o 
   5   5  12      603.35      575.65     19.12 o 
   6   5  12      332.40      333.69     21.81 o 
   7   5  12      745.24      730.40     38.30 o 
   8   5  12      875.75      917.66     48.86 o 
   0   6  12       18.55       10.30      6.81 o 
   1   6  12     1511.00     1537.94     26.02 o 
   2   6  12     1524.52     1477.34     23.96 o 
   3   6  12      337.92      362.41     10.77 o 
   4   6  12      226.85      230.58     10.68 o 
   5   6  12      922.28      935.89     27.58 o 
   6   6  12      477.78      518.88     27.70 o 
   7   6  12      999.46      912.92     49.30 o 
   8   6  12      690.10      752.55     49.00 o 
   0   7  12      259.36      252.75     11.79 o 
   1   7  12     2683.85     2663.60     49.71 o 
   2   7  12     1018.00      995.72     20.42 o 
   3   7  12      751.87      762.29     17.79 o 
   4   7  12     4030.39     3848.70     75.73 o 
   5   7  12     1426.54     1394.59     46.72 o 
   6   7  12      211.71      168.17     26.22 o 
   7   7  12      370.59      313.99     39.53 o 
   8   7  12        8.81       49.92     46.10 o 
   0   8  12       32.92       37.57      8.91 o 
   1   8  12      209.49      212.72     10.28 o 
   2   8  12     2755.73     2869.89     67.40 o 
   3   8  12     2726.78     2670.27     66.21 o 
   4   8  12       30.99       19.88     13.77 o 
   5   8  12      312.64      259.72     24.00 o 
   6   8  12       29.27       41.07     23.28 o 
   7   8  12       25.91       86.69     31.42 o 
   0   9  12      187.59      182.50     26.78 o 
   1   9  12     1233.66     1126.37     36.02 o 
   2   9  12     1076.56     1070.57     38.15 o 
   3   9  12      190.53      256.05     19.24 o 
   4   9  12      400.52      419.52     28.41 o 
   5   9  12       71.80       79.78     20.90 o 
   6   9  12       72.32       31.20     36.74 o 
   7   9  12      167.70      186.83     58.70 o 
   0  10  12      455.89      379.35     36.62 o 
   1  10  12     2490.77     2364.06     90.06 o 
   2  10  12      813.10      819.83     40.33 o 
   3  10  12      129.35      128.89     20.13 o 
   4  10  12      380.82      376.09     30.52 o 
   5  10  12       74.35       33.05     26.50 o 
   6  10  12      173.86      238.07     45.57 o 
   0  11  12       97.69       63.11     39.00 o 
   1  11  12      429.23      416.93     38.77 o 
   2  11  12      745.07      731.19     53.49 o 
   3  11  12     1165.23     1211.50     67.88 o 
   4  11  12      181.31      171.53     32.98 o 
   5  11  12      419.58      534.94     55.53 o 
   0  12  12       49.47       15.64     37.94 o 
   1  12  12      210.63      229.93     37.96 o 
   2  12  12       40.78       61.63     33.76 o 
   3  12  12      514.59      573.49     59.30 o 
   4  12  12      643.72      535.86     49.58 o 
   5  12  12      201.29      217.73     51.24 o 
   0  13  12        7.68       63.90     39.56 o 
   1  13  12       79.88       89.35     40.08 o 
   2  13  12      233.76      323.31     59.28 o 
   3  13  12       92.81      130.77     41.63 o 
   0  14  12       25.76       79.60     96.87 o 
   1  14  12      177.97      235.55     41.93 o 
   1   0  13      305.35      341.43     11.12 o 
   2   0  13      618.22      674.84     17.95 o 
   3   0  13      720.76      704.79     20.62 o 
   4   0  13     2937.12     2942.02     65.29 o 
   5   0  13      117.84       97.45     14.52 o 
   6   0  13     1706.37     1645.74     53.73 o 
   7   0  13     1327.79     1290.82     61.68 o 
   8   0  13        0.04      -29.71     32.25 o 
   9   0  13        0.22      108.06     32.72 o 
   0   1  13      628.68      625.15     18.70 o 
   1   1  13     2246.97     2232.43     36.27 o 
   2   1  13     8100.75     7723.36    115.27 o 
   3   1  13     5285.50     5336.06     82.34 o 
   4   1  13     2142.89     2234.68     34.61 o 
   5   1  13      978.68      999.15     22.50 o 
   6   1  13      378.04      373.89     17.72 o 
   7   1  13      162.92      171.89     19.00 o 
   8   1  13      580.28      564.15     32.32 o 
   9   1  13      268.37      228.57     33.81 o 
   0   2  13    11395.03    10601.58    224.05 o 
   1   2  13     3960.66     4013.10     55.57 o 
   2   2  13     5838.84     6063.20     84.08 o 
   3   2  13      237.35      262.66      8.40 o 
   4   2  13      265.71      236.10      8.91 o 
   5   2  13      155.98      185.33     10.91 o 
   6   2  13       60.78       57.83     12.55 o 
   7   2  13      128.86      100.42     19.38 o 
   8   2  13       20.76       44.45     25.51 o 
   9   2  13       61.47       41.28     27.99 o 
   0   3  13     3263.46     3620.23     69.40 o 
   1   3  13      644.82      650.89     11.34 o 
   2   3  13     2050.12     2052.13     28.81 o 
   3   3  13      341.89      353.22      9.20 o 
   4   3  13      241.44      220.27      8.55 o 
   5   3  13      708.91      695.66     18.06 o 
   6   3  13       86.58       66.57     13.90 o 
   7   3  13      152.02      157.24     21.77 o 
   8   3  13       77.98       73.34     24.26 o 
   9   3  13      168.86      277.08     47.41 o 
   0   4  13     1088.60     1191.04     31.63 o 
   1   4  13      290.49      306.44      7.89 o 
   2   4  13     1866.32     1944.00     29.54 o 
   3   4  13     2152.62     2023.22     29.44 o 
   4   4  13      179.38      160.23      7.87 o 
   5   4  13      236.10      236.96     11.86 o 
   6   4  13      441.21      449.42     24.03 o 
   7   4  13      356.12      340.68     27.53 o 
   8   4  13      266.88      301.34     30.22 o 
   0   5  13      137.46      139.08      8.36 o 
   1   5  13       24.94       31.84      4.88 o 
   2   5  13      118.52      134.25      6.45 o 
   3   5  13      334.71      328.13      9.43 o 
   4   5  13      191.36      206.86      9.29 o 
   5   5  13      436.61      485.22     17.58 o 
   6   5  13       21.15       13.19     14.96 o 
   7   5  13      773.41      714.83     37.52 o 
   8   5  13      753.68      782.33     44.72 o 
   0   6  13     1000.24      995.17     23.67 o 
   1   6  13      477.04      510.03     11.25 o 
   2   6  13       69.97       89.84      5.88 o 
   3   6  13      311.90      340.28     10.54 o 
   4   6  13      402.92      430.71     13.94 o 
   5   6  13      125.01      121.76     13.64 o 
   6   6  13      189.72      156.92     21.02 o 
   7   6  13      244.40      246.08     30.22 o 
   8   6  13      320.37      259.29     48.65 o 
   0   7  13     1426.37     1327.16     36.11 o 
   1   7  13       46.81       58.24      5.41 o 
   2   7  13       62.21       61.55      6.56 o 
   3   7  13     1307.48     1370.88     28.23 o 
   4   7  13     1680.68     1651.81     38.69 o 
   5   7  13     1066.35      991.56     38.39 o 
   6   7  13      130.97      105.92     23.96 o 
   7   7  13      285.30      244.74     36.03 o 
   8   7  13       82.15      179.67     43.33 o 
   0   8  13        4.50        4.95      8.65 o 
   1   8  13      528.08      549.14     17.01 o 
   2   8  13     1890.75     1749.39     42.44 o 
   3   8  13     2513.45     2405.81     60.66 o 
   4   8  13      158.93      165.54     17.24 o 
   5   8  13     1060.11      970.77     46.30 o 
   6   8  13       10.38       22.62     22.84 o 
   7   8  13       27.32       76.67     30.73 o 
   0   9  13     4401.47     4097.36    164.95 o 
   1   9  13     1541.89     1601.37     48.54 o 
   2   9  13      493.39      466.99     25.05 o 
   3   9  13      220.04      192.33     18.89 o 
   4   9  13      175.90      169.04     23.12 o 
   5   9  13       32.71       22.55     20.74 o 
   6   9  13      314.29      347.58     35.68 o 
   7   9  13      141.19      135.82     88.31 o 
   0  10  13     1220.71     1152.21     75.70 o 
   1  10  13      707.89      663.85     34.90 o 
   2  10  13       57.21       94.40     20.02 o 
   3  10  13      583.40      618.80     33.70 o 
   4  10  13       80.78       51.83     25.55 o 
   5  10  13      125.16      224.57     31.50 o 
   6  10  13       49.95      168.49     36.41 o 
   0  11  13      213.15      219.12     32.55 o 
   1  11  13      667.11      666.25     48.12 o 
   2  11  13      308.37      314.73     37.19 o 
   3  11  13      621.57      595.84     43.30 o 
   4  11  13     1271.00     1283.83     70.82 o 
   5  11  13      107.49      115.15     42.61 o 
   0  12  13      200.92      174.24     43.52 o 
   1  12  13       27.81       14.12     30.71 o 
   2  12  13      100.71      106.75     33.05 o 
   3  12  13      138.02      141.00     51.35 o 
   4  12  13      205.92      228.52     45.61 o 
   0  13  13       48.72      105.57     74.89 o 
   1  13  13      124.16      138.20     43.90 o 
   2  13  13       13.49      124.30     40.30 o 
   3  13  13       96.18      191.61     44.74 o 
   0  14  13        0.59      -24.27     42.16 o 
   1  14  13       30.25      135.60     36.60 o 
   0   0  14      695.52      751.22     30.95 o 
   1   0  14     5236.40     4809.54    116.30 o 
   2   0  14     1155.49     1119.77     30.21 o 
   3   0  14     1003.35      892.21     24.67 o 
   4   0  14      118.05      141.08     11.54 o 
   5   0  14      148.33      194.73     16.12 o 
   6   0  14     1159.52     1131.98     45.14 o 
   7   0  14        1.29      -29.37     22.09 o 
   8   0  14        4.24       -0.38     29.45 o 
   9   0  14       23.90       62.64     38.12 o 
   0   1  14      414.01      425.11     13.23 o 
   1   1  14     3150.03     2814.93     40.51 o 
   2   1  14     1191.17     1191.70     20.38 o 
   3   1  14      297.59      284.73      9.09 o 
   4   1  14     2677.89     2830.97     42.54 o 
   5   1  14       40.10       33.99      8.99 o 
   6   1  14      113.35      105.97     14.32 o 
   7   1  14       29.25       28.68     15.92 o 
   8   1  14      368.67      435.15     32.50 o 
   9   1  14      184.44      191.93     29.81 o 
   0   2  14     1526.50     1459.04     34.86 o 
   1   2  14     1097.01     1137.25     18.78 o 
   2   2  14     4131.77     4378.81     59.90 o 
   3   2  14      444.09      441.91     10.64 o 
   4   2  14      499.82      561.47     12.96 o 
   5   2  14      963.35      973.55     22.80 o 
   6   2  14      746.66      727.88     24.29 o 
   7   2  14      145.46      158.02     19.97 o 
   8   2  14       96.75       92.79     22.68 o 
   9   2  14       49.93       36.11     26.93 o 
   0   3  14      160.62      147.48      8.27 o 
   1   3  14     2061.03     2162.91     31.75 o 
   2   3  14     3213.22     3398.83     47.15 o 
   3   3  14       34.94       26.03      5.71 o 
   4   3  14      105.20      102.38      7.27 o 
   5   3  14      728.57      718.38     18.78 o 
   6   3  14      611.76      583.39     23.71 o 
   7   3  14       82.14      101.03     21.02 o 
   8   3  14      566.16      648.81     38.90 o 
   0   4  14     1627.41     1935.68     47.89 o 
   1   4  14     1255.57     1228.27     21.01 o 
   2   4  14     1298.78     1336.33     21.40 o 
   3   4  14      497.59      510.32     10.76 o 
   4   4  14      429.66      447.33     11.52 o 
   5   4  14      664.15      621.85     17.82 o 
   6   4  14      644.51      618.20     27.78 o 
   7   4  14      292.65      255.67     25.07 o 
   8   4  14       17.14       -5.12     33.35 o 
   0   5  14       21.10       16.93      7.31 o 
   1   5  14      240.84      232.06      7.26 o 
   2   5  14     1245.95     1301.98     21.21 o 
   3   5  14      783.05      769.97     15.16 o 
   4   5  14       14.33       14.89      6.99 o 
   5   5  14      794.11      748.07     23.49 o 
   6   5  14      350.30      344.20     22.28 o 
   7   5  14      372.01      404.17     29.57 o 
   8   5  14      647.17      669.08     41.58 o 
   0   6  14      234.46      235.02      9.93 o 
   1   6  14      129.36      121.51      6.22 o 
   2   6  14       55.35       65.25      5.65 o 
   3   6  14      851.63      845.42     17.54 o 
   4   6  14     1469.66     1446.32     28.99 o 
   5   6  14      736.15      685.89     24.21 o 
   6   6  14      818.40      780.04     35.39 o 
   7   6  14      864.01      888.21     48.43 o 
   8   6  14      167.39      126.11     31.05 o 
   0   7  14     1631.98     1670.52     42.94 o 
   1   7  14      100.48       86.31      6.39 o 
   2   7  14      313.47      326.36     10.55 o 
   3   7  14      211.80      205.97     10.31 o 
   4   7  14     1938.89     1946.49     45.84 o 
   5   7  14      693.88      732.99     31.75 o 
   6   7  14      848.27      773.42     43.94 o 
   7   7  14       24.74       14.15     27.51 o 
   0   8  14      344.92      329.98     16.28 o 
   1   8  14     1567.12     1492.65     34.46 o 
   2   8  14     1365.03     1384.07     33.48 o 
   3   8  14     2661.97     2609.96     64.04 o 
   4   8  14      146.11      120.79     16.95 o 
   5   8  14       41.40       32.67     22.05 o 
   6   8  14       45.65       19.06     24.36 o 
   7   8  14      267.59      320.80     40.45 o 
   0   9  14    13601.28    12709.88    500.12 o 
   1   9  14      558.57      583.14     23.90 o 
   2   9  14      877.75      865.89     33.73 o 
   3   9  14      845.79      808.47     35.84 o 
   4   9  14      231.80      209.87     24.80 o 
   5   9  14      112.74      113.61     22.59 o 
   6   9  14      168.44      215.69     29.74 o 
   7   9  14       34.73      -21.28     44.27 o 
   0  10  14      175.43      192.14     31.52 o 
   1  10  14      527.61      516.35     30.13 o 
   2  10  14     1119.01     1104.57     50.05 o 
   3  10  14      461.25      507.67     32.42 o 
   4  10  14       73.21       58.83     22.57 o 
   5  10  14      156.48      167.46     32.61 o 
   6  10  14       57.39       97.28     30.29 o 
   0  11  14      291.08      293.57     40.89 o 
   1  11  14      571.34      565.69     40.71 o 
   2  11  14       53.79       69.40     25.17 o 
   3  11  14      634.52      623.97     43.76 o 
   4  11  14       50.79      144.89     30.48 o 
   5  11  14      794.80      920.83     73.26 o 
   0  12  14       11.86      -11.72     30.17 o 
   1  12  14      575.80      625.92     55.71 o 
   2  12  14       72.63      126.97     41.36 o 
   3  12  14      161.92      154.10     29.31 o 
   4  12  14      222.68      218.72     38.44 o 
   0  13  14       82.48       59.66     43.96 o 
   1  13  14       30.59       22.37     40.96 o 
   2  13  14      404.75      400.13     44.71 o 
   3  13  14      101.18       29.42     60.08 o 
   0  14  14      196.49      163.33     69.19 o 
   1  14  14       15.92       -3.66     48.29 o 
   1   0  15     1932.37     2035.67     52.82 o 
   2   0  15       38.65       22.09      8.53 o 
   3   0  15     1559.41     1571.26     37.36 o 
   4   0  15     1951.58     2058.76     47.17 o 
   5   0  15      127.22      112.63     15.32 o 
   6   0  15     1665.56     1569.29     57.67 o 
   7   0  15       23.28       25.94     22.49 o 
   8   0  15        4.19       -4.38     34.72 o 
   9   0  15      321.29      400.13     50.48 o 
   0   1  15      553.47      556.27     15.80 o 
   1   1  15     1012.71     1133.57     18.82 o 
   2   1  15      311.19      340.78      9.21 o 
   3   1  15      372.78      400.92     10.45 o 
   4   1  15      745.16      769.94     16.03 o 
   5   1  15      760.07      794.87     20.55 o 
   6   1  15     1457.04     1397.99     37.50 o 
   7   1  15      272.55      257.78     23.13 o 
   8   1  15      285.72      305.44     27.69 o 
   9   1  15      128.11      105.23     31.07 o 
   0   2  15     5396.83     5669.59    112.03 o 
   1   2  15     1828.49     1943.70     29.92 o 
   2   2  15     1263.18     1313.19     22.08 o 
   3   2  15      185.50      199.41      7.81 o 
   4   2  15     1283.55     1380.62     23.67 o 
   5   2  15      785.94      799.94     20.23 o 
   6   2  15      145.72      133.90     14.94 o 
   7   2  15       10.09       23.76     17.20 o 
   8   2  15      107.00       94.52     22.79 o 
   9   2  15      254.75      285.69     53.34 o 
   0   3  15     2492.24     2497.71     49.56 o 
   1   3  15     1277.91     1501.23     25.37 o 
   2   3  15     9455.56     9379.61    137.48 o 
   3   3  15     1159.41     1153.55     19.24 o 
   4   3  15      310.49      357.42     10.55 o 
   5   3  15      437.97      412.69     14.55 o 
   6   3  15      331.00      317.59     19.96 o 
   7   3  15      609.04      628.49     33.65 o 
   8   3  15       79.66       68.44     27.95 o 
   0   4  15     2568.15     2778.35     53.40 o 
   1   4  15     1476.26     1634.56     25.78 o 
   2   4  15      115.32      125.69      6.58 o 
   3   4  15      432.94      445.60     10.15 o 
   4   4  15     2150.11     2137.69     33.36 o 
   5   4  15      320.45      299.75     13.96 o 
   6   4  15        8.72        7.73     15.52 o 
   7   4  15      217.95      246.23     25.00 o 
   8   4  15        0.03       20.16     22.19 o 
   0   5  15     1557.92     1599.94     37.51 o 
   1   5  15      214.66      243.48      6.86 o 
   2   5  15      320.26      388.33      9.38 o 
   3   5  15      405.56      456.38     11.34 o 
   4   5  15      199.04      168.12      9.44 o 
   5   5  15      877.60      886.06     27.03 o 
   6   5  15      211.13      213.51     20.08 o 
   7   5  15      324.64      323.19     26.62 o 
   8   5  15       68.03       64.06     43.34 o 
   0   6  15      474.49      516.40     15.58 o 
   1   6  15      339.30      408.53      9.56 o 
   2   6  15      723.29      712.05     13.51 o 
   3   6  15      206.65      218.21      8.71 o 
   4   6  15     1709.08     1698.28     33.58 o 
   5   6  15      167.21      144.13     15.20 o 
   6   6  15      500.02      475.44     29.29 o 
   7   6  15      330.37      325.76     32.24 o 
   8   6  15       39.39       55.19     28.94 o 
   0   7  15      310.67      357.29     15.04 o 
   1   7  15      183.99      177.34      7.36 o 
   2   7  15      561.13      598.25     14.78 o 
   3   7  15      380.50      389.10     13.99 o 
   4   7  15      225.15      216.89     14.84 o 
   5   7  15     1107.28     1140.99     44.13 o 
   6   7  15      145.85      167.79     26.72 o 
   7   7  15       36.50       57.14     27.93 o 
   0   8  15      105.29      104.15     12.16 o 
   1   8  15      816.89      800.90     22.52 o 
   2   8  15     3726.47     3539.93     80.08 o 
   3   8  15      380.31      427.97     19.24 o 
   4   8  15      191.58      199.30     19.18 o 
   5   8  15      484.56      452.37     33.70 o 
   6   8  15       36.42       25.13     24.88 o 
   7   8  15      120.45      129.11     32.97 o 
   0   9  15       13.31       -9.32     16.77 o 
   1   9  15     3284.23     3402.40     89.98 o 
   2   9  15      801.24      791.68     30.90 o 
   3   9  15       60.56       73.92     16.28 o 
   4   9  15      205.23      221.60     26.18 o 
   5   9  15      742.03      706.02     42.81 o 
   6   9  15       76.83       68.39     25.88 o 
   7   9  15       52.62       58.17     43.05 o 
   0  10  15      164.01      151.62     38.42 o 
   1  10  15      137.44      143.17     17.65 o 
   2  10  15      879.30      927.95     41.57 o 
   3  10  15     1454.29     1434.48     68.18 o 
   4  10  15       73.51       51.49     23.89 o 
   5  10  15       69.34       39.67     38.01 o 
   6  10  15      148.07      284.57     36.83 o 
   0  11  15        0.36       41.64     31.91 o 
   1  11  15      275.59      256.95     29.05 o 
   2  11  15      236.24      209.71     25.58 o 
   3  11  15      207.51      238.16     28.61 o 
   4  11  15      591.98      560.73     49.16 o 
   5  11  15      529.48      539.16     63.77 o 
   0  12  15      269.64      180.54     52.61 o 
   1  12  15        8.48      -36.75     33.49 o 
   2  12  15      295.66      329.30     47.01 o 
   3  12  15      374.66      339.23     37.33 o 
   4  12  15      422.46      408.28     46.69 o 
   0  13  15       33.92      -44.77     42.16 o 
   1  13  15      383.38      517.72     54.75 o 
   2  13  15       77.92       37.86     46.28 o 
   3  13  15       43.52        9.25     42.93 o 
   0  14  15        1.13       41.59     87.51 o 
   0   0  16     1570.59     1568.98     51.65 o 
   1   0  16      524.11      557.90     16.60 o 
   2   0  16       21.73       33.75      8.74 o 
   3   0  16     3220.65     3491.53     72.34 o 
   4   0  16      202.00      218.36     13.06 o 
   5   0  16      134.31      111.83     16.06 o 
   6   0  16      186.65      210.24     25.40 o 
   7   0  16       94.87      111.21     26.58 o 
   8   0  16      687.25      630.05     48.88 o 
   9   0  16       18.47       52.01     37.84 o 
   0   1  16      660.24      564.10     17.50 o 
   1   1  16     3111.36     3131.04     47.43 o 
   2   1  16     2679.60     2600.81     38.10 o 
   3   1  16      263.36      303.98      9.37 o 
   4   1  16      196.70      215.85      9.28 o 
   5   1  16       73.34       73.27     10.28 o 
   6   1  16       67.71       59.43     14.10 o 
   7   1  16       18.41       33.56     17.14 o 
   8   1  16      195.14      212.76     26.06 o 
   9   1  16      125.81      143.31     34.01 o 
   0   2  16    22094.05    20268.18    454.23 o 
   1   2  16    13409.58    12876.05    202.92 o 
   2   2  16     1200.67     1218.45     23.33 o 
   3   2  16     1848.82     1975.19     30.87 o 
   4   2  16      474.93      512.48     12.79 o 
   5   2  16       15.75       16.12      8.92 o 
   6   2  16      250.79      252.93     18.01 o 
   7   2  16      273.89      274.54     24.12 o 
   8   2  16       74.40       52.04     25.76 o 
   9   2  16      135.66       99.00     30.77 o 
   0   3  16      300.30      258.70     10.66 o 
   1   3  16     1993.77     2071.67     30.41 o 
   2   3  16      945.78     1013.30     17.54 o 
   3   3  16     1474.50     1507.01     23.56 o 
   4   3  16      128.60      162.48      8.70 o 
   5   3  16      245.95      259.35     12.45 o 
   6   3  16      285.47      280.78     19.84 o 
   7   3  16      323.52      305.48     26.22 o 
   8   3  16       79.89       82.36     24.46 o 
   0   4  16     6414.61     6692.93    127.95 o 
   1   4  16       84.27      111.14      6.02 o 
   2   4  16      132.24      152.50      6.64 o 
   3   4  16      598.37      629.19     12.63 o 
   4   4  16      820.51      784.26     16.40 o 
   5   4  16      377.40      389.77     15.63 o 
   6   4  16      160.97      157.93     19.18 o 
   7   4  16      259.92      257.93     26.45 o 
   8   4  16      319.97      353.45     32.52 o 
   0   5  16       22.57       22.69      7.79 o 
   1   5  16       85.02       99.91      5.67 o 
   2   5  16       55.54       62.92      6.01 o 
   3   5  16      542.14      567.40     12.78 o 
   4   5  16       32.88       43.62      8.32 o 
   5   5  16     2770.68     2676.30     62.47 o 
   6   5  16      384.62      348.79     23.95 o 
   7   5  16      315.79      315.14     27.61 o 
   8   5  16       35.88       20.37     24.32 o 
   0   6  16      947.22      915.62     23.56 o 
   1   6  16      617.20      628.71     12.81 o 
   2   6  16      110.51      112.73      6.14 o 
   3   6  16      335.78      348.77     11.31 o 
   4   6  16      630.81      711.64     19.09 o 
   5   6  16      416.93      445.51     21.94 o 
   6   6  16     1970.45     1952.35     66.15 o 
   7   6  16      826.05      860.46     48.18 o 
   8   6  16      573.58      592.56     53.65 o 
   0   7  16       55.69       59.43      7.83 o 
   1   7  16      994.14     1008.54     19.39 o 
   2   7  16       70.16       62.25      7.13 o 
   3   7  16      274.62      271.21     13.01 o 
   4   7  16      390.97      379.87     18.61 o 
   5   7  16      574.04      580.08     30.06 o 
   6   7  16       32.23       12.16     23.00 o 
   7   7  16       77.35       59.58     30.53 o 
   0   8  16      316.47      329.57     17.94 o 
   1   8  16      265.53      267.49     12.84 o 
   2   8  16      119.24      113.02     11.59 o 
   3   8  16      603.63      635.90     23.65 o 
   4   8  16       16.01       19.83     15.03 o 
   5   8  16     1179.91     1151.68     54.35 o 
   6   8  16       89.57       54.44     25.45 o 
   7   8  16       97.67      113.54     34.46 o 
   0   9  16      446.94      414.22     24.78 o 
   1   9  16      890.61      857.54     30.25 o 
   2   9  16      632.07      602.15     26.16 o 
   3   9  16      336.83      325.38     23.32 o 
   4   9  16        7.59       12.33     23.39 o 
   5   9  16       47.36       46.64     23.37 o 
   6   9  16       66.52       57.56     27.79 o 
   0  10  16       19.28       61.43     26.97 o 
   1  10  16      790.56      735.78     34.75 o 
   2  10  16     3117.75     3149.28    107.36 o 
   3  10  16       10.74       37.16     37.89 o 
   4  10  16      281.94      272.17     30.76 o 
   5  10  16      232.10      157.27     48.89 o 
   6  10  16      365.74      543.40     86.95 o 
   0  11  16       46.19       63.56     33.57 o 
   1  11  16      383.10      370.11     34.30 o 
   2  11  16      376.05      345.81     28.94 o 
   3  11  16      407.54      404.52     34.87 o 
   4  11  16      342.59      375.57     42.77 o 
   5  11  16      138.71       49.04     60.57 o 
   0  12  16        3.59      -46.35     32.25 o 
   1  12  16      127.99      103.43     27.57 o 
   2  12  16       65.67       89.59     28.22 o 
   3  12  16       38.50       68.48     26.82 o 
   4  12  16      203.52      247.43     57.30 o 
   0  13  16       92.75      132.73     49.68 o 
   1  13  16      164.15      127.89     34.76 o 
   2  13  16      192.74      197.21     39.78 o 
   3  13  16      101.88      120.11     34.75 o 
   1   0  17        3.69       25.76      8.51 o 
   2   0  17     1274.32     1206.91     41.60 o 
   3   0  17     2637.18     2780.00     61.01 o 
   4   0  17      177.76      182.92     12.56 o 
   5   0  17      357.30      372.57     22.14 o 
   6   0  17     1225.26     1244.19     56.47 o 
   7   0  17        5.19      -12.09     22.96 o 
   8   0  17       64.80       99.25     31.11 o 
   9   0  17       10.56       -6.28     73.61 o 
   0   1  17     3673.64     3660.96     80.26 o 
   1   1  17     1434.95     1507.86     25.54 o 
   2   1  17      161.84      186.63      7.74 o 
   3   1  17     1278.49     1292.67     21.58 o 
   4   1  17      298.96      334.24     10.81 o 
   5   1  17       96.71       73.54     11.10 o 
   6   1  17      254.39      264.99     18.00 o 
   7   1  17      310.07      303.37     23.95 o 
   8   1  17      459.94      454.89     32.46 o 
   9   1  17       74.01       88.23     43.41 o 
   0   2  17     2360.10     2316.47     49.07 o 
   1   2  17     3735.57     3845.94     55.34 o 
   2   2  17      273.37      314.25      9.04 o 
   3   2  17      928.06      972.21     17.79 o 
   4   2  17      707.08      762.07     16.53 o 
   5   2  17      153.90      133.59     11.67 o 
   6   2  17      267.67      208.49     17.69 o 
   7   2  17        6.34       -4.43     18.67 o 
   8   2  17      187.18      192.20     27.25 o 
   0   3  17     2116.21     2316.55     47.41 o 
   1   3  17      884.32      881.27     15.33 o 
   2   3  17     1428.98     1431.59     22.82 o 
   3   3  17       15.25       19.70      5.81 o 
   4   3  17      230.98      226.19     10.04 o 
   5   3  17      200.21      207.91     12.07 o 
   6   3  17       80.36       61.98     16.48 o 
   7   3  17       64.36       54.19     23.12 o 
   8   3  17      135.73      186.01     26.30 o 
   0   4  17     7588.91     8567.29    163.17 o 
   1   4  17     1175.93     1311.55     20.67 o 
   2   4  17      690.01      651.82     12.32 o 
   3   4  17     1105.31     1155.09     19.37 o 
   4   4  17      328.53      369.22     11.67 o 
   5   4  17      150.85      153.61     12.67 o 
   6   4  17      160.65      154.22     20.54 o 
   7   4  17      274.39      262.20     26.06 o 
   8   4  17       42.65       42.18     23.50 o 
   0   5  17       10.22       -1.49      7.14 o 
   1   5  17      653.42      702.50     13.27 o 
   2   5  17      313.76      366.50      9.82 o 
   3   5  17      136.13      125.48      7.85 o 
   4   5  17      328.04      301.58     12.10 o 
   5   5  17      664.88      666.94     24.51 o 
   6   5  17      219.81      195.35     22.07 o 
   7   5  17      146.76      176.41     23.99 o 
   8   5  17       66.15       69.01     29.65 o 
   0   6  17      187.97      212.28     10.12 o 
   1   6  17     1466.91     1437.12     23.90 o 
   2   6  17      228.65      254.35      8.17 o 
   3   6  17      139.26      155.24      8.50 o 
   4   6  17      621.64      610.08     18.69 o 
   5   6  17      543.11      556.86     23.51 o 
   6   6  17      272.41      287.24     26.90 o 
   7   6  17     1514.57     1424.47     62.24 o 
   8   6  17        9.69       36.62     30.13 o 
   0   7  17     1587.02     1647.87     37.41 o 
   1   7  17      600.68      614.29     14.63 o 
   2   7  17      531.36      539.91     14.27 o 
   3   7  17       17.37       23.83      9.17 o 
   4   7  17     1813.92     1773.80     53.61 o 
   5   7  17       26.02       17.10     18.19 o 
   6   7  17       76.29       48.34     23.03 o 
   7   7  17      273.28      333.62     37.59 o 
   0   8  17     1527.13     1554.06     52.73 o 
   1   8  17      519.73      536.20     17.30 o 
   2   8  17     2476.16     2331.67     56.11 o 
   3   8  17      290.36      279.65     16.45 o 
   4   8  17       74.30       75.62     17.44 o 
   5   8  17      320.50      309.52     29.51 o 
   6   8  17       38.51       45.40     26.87 o 
   7   8  17      100.74       70.54     36.31 o 
   0   9  17     3055.30     2834.47    101.85 o 
   1   9  17     1801.84     1727.27     51.10 o 
   2   9  17      731.98      715.74     29.38 o 
   3   9  17      308.26      326.21     23.81 o 
   4   9  17       59.20       94.88     24.16 o 
   5   9  17      428.45      388.79     34.46 o 
   6   9  17      810.87      872.36     55.80 o 
   0  10  17      877.85      840.74     62.77 o 
   1  10  17     1599.21     1556.45     59.87 o 
   2  10  17      558.52      539.69     35.40 o 
   3  10  17      591.08      584.64     43.04 o 
   4  10  17      884.90      924.17     51.99 o 
   5  10  17      269.62      141.66     33.96 o 
   6  10  17      205.36      246.31     50.60 o 
   0  11  17       62.95       74.64     42.65 o 
   1  11  17      652.48      786.54     57.94 o 
   2  11  17      450.75      473.77     34.22 o 
   3  11  17      396.34      448.55     38.03 o 
   4  11  17      331.35      371.02     47.20 o 
   5  11  17      649.57      649.74     56.71 o 
   0  12  17      133.96       92.37     40.57 o 
   1  12  17       58.57       25.19     38.17 o 
   2  12  17      149.02      145.62     34.93 o 
   3  12  17      100.50      124.62     30.57 o 
   4  12  17      465.40      572.56     63.28 o 
   0  13  17      458.95      419.69     66.68 o 
   1  13  17      219.61      284.95     40.96 o 
   2  13  17        9.40      -17.70     28.88 o 
   3  13  17      115.94      173.39     37.79 o 
   0   0  18     2216.19     2448.68     81.51 o 
   1   0  18     2222.55     2053.65     47.27 o 
   2   0  18     1472.58     1562.17     35.87 o 
   3   0  18     6609.14     6468.84    135.14 o 
   4   0  18      182.86      222.72     13.96 o 
   5   0  18      925.20      946.15     35.73 o 
   6   0  18      449.28      436.21     32.74 o 
   7   0  18      276.34      275.05     36.44 o 
   8   0  18      216.11      179.20     39.72 o 
   0   1  18      115.45      115.10      9.69 o 
   1   1  18     7224.86     7052.40    108.25 o 
   2   1  18      517.22      617.98     12.67 o 
   3   1  18     2751.25     2700.45     41.10 o 
   4   1  18      202.05      233.20      9.85 o 
   5   1  18     1964.65     2028.57     42.56 o 
   6   1  18      458.34      451.15     22.90 o 
   7   1  18      132.58      137.18     21.93 o 
   8   1  18       66.03       97.96     23.18 o 
   0   2  18      288.13      251.99     11.49 o 
   1   2  18      435.66      483.58     10.95 o 
   2   2  18      176.96      190.91      7.86 o 
   3   2  18       23.14       29.96      6.25 o 
   4   2  18       87.98       98.19      8.65 o 
   5   2  18      831.57      773.92     21.59 o 
   6   2  18      415.47      430.58     22.33 o 
   7   2  18      275.47      286.55     24.68 o 
   8   2  18      110.03      131.36     25.85 o 
   0   3  18     2025.24     2170.70     45.00 o 
   1   3  18     2276.94     2470.11     36.45 o 
   2   3  18      847.20      937.77     16.68 o 
   3   3  18      357.84      373.61     10.09 o 
   4   3  18      179.04      202.73      9.80 o 
   5   3  18       74.86       64.26     10.16 o 
   6   3  18       21.55        5.57     16.47 o 
   7   3  18        4.89        5.22     18.34 o 
   8   3  18       31.63       87.84     23.36 o 
   0   4  18     1796.99     1886.23     39.07 o 
   1   4  18     3684.93     3781.51     52.51 o 
   2   4  18      497.36      522.07     10.98 o 
   3   4  18     1225.49     1348.18     22.48 o 
   4   4  18      459.13      464.08     13.45 o 
   5   4  18      221.72      207.07     14.33 o 
   6   4  18       52.30       39.22     18.97 o 
   7   4  18      997.23     1017.53     44.31 o 
   8   4  18      516.73      561.09     38.77 o 
   0   5  18       31.66       38.99      7.91 o 
   1   5  18      630.23      661.10     12.97 o 
   2   5  18     1926.89     2027.88     31.50 o 
   3   5  18      689.65      727.17     15.96 o 
   4   5  18      870.39      825.48     20.14 o 
   5   5  18      274.25      279.53     17.67 o 
   6   5  18     1911.15     1781.92     65.90 o 
   7   5  18      298.11      267.90     27.57 o 
   8   5  18       40.71       51.42     27.04 o 
   0   6  18       45.54       49.31      8.18 o 
   1   6  18       39.35       46.96      6.11 o 
   2   6  18       89.36       94.71      6.59 o 
   3   6  18      966.32      947.96     19.29 o 
   4   6  18      902.21      909.23     24.55 o 
   5   6  18      586.69      665.81     26.88 o 
   6   6  18      191.04      188.49     24.65 o 
   7   6  18       74.34       79.66     24.28 o 
   8   6  18      166.82      116.34     37.69 o 
   0   7  18      146.99      130.85     10.26 o 
   1   7  18     2942.18     2841.58     49.07 o 
   2   7  18      280.76      301.41     12.37 o 
   3   7  18     1031.63     1008.22     25.50 o 
   4   7  18      310.36      341.94     21.80 o 
   5   7  18      373.39      432.07     30.77 o 
   6   7  18      387.29      381.05     34.68 o 
   7   7  18       79.22      168.68     29.49 o 
   0   8  18     2435.18     2531.89     79.96 o 
   1   8  18     2662.59     2623.75     57.64 o 
   2   8  18       48.21       42.91     11.97 o 
   3   8  18      602.82      603.94     23.65 o 
   4   8  18       53.93       69.61     18.42 o 
   5   8  18      583.33      584.83     37.93 o 
   6   8  18        9.63       37.17     27.38 o 
   7   8  18      555.08      442.01     60.61 o 
   0   9  18      439.21      409.76     26.41 o 
   1   9  18     1009.37      936.21     34.69 o 
   2   9  18     1380.31     1286.77     43.61 o 
   3   9  18      354.61      348.95     26.75 o 
   4   9  18      160.35      124.27     26.10 o 
   5   9  18       86.68       92.43     25.24 o 
   6   9  18       30.90       71.45     30.74 o 
   0  10  18     1214.64     1225.48     85.49 o 
   1  10  18      466.29      457.77     29.16 o 
   2  10  18      345.38      409.14     30.87 o 
   3  10  18      145.73      165.68     24.80 o 
   4  10  18      856.47      864.67     50.97 o 
   5  10  18      394.49      370.79     41.54 o 
   6  10  18      117.11      261.96     71.22 o 
   0  11  18      369.21      390.87     50.97 o 
   1  11  18      359.06      372.36     34.03 o 
   2  11  18      803.39      803.55     46.39 o 
   3  11  18      254.90      264.81     33.61 o 
   4  11  18       18.56        8.72     50.76 o 
   5  11  18      137.33       52.29     36.46 o 
   0  12  18       66.18      166.61     42.57 o 
   1  12  18       62.37       63.01     26.71 o 
   2  12  18      166.28      162.11     33.89 o 
   3  12  18      248.82      264.23     50.98 o 
   4  12  18      377.12      437.84     51.21 o 
   0  13  18      712.80      810.02    183.15 o 
   1  13  18      141.13      188.27     37.95 o 
   2  13  18       12.40      -19.57     58.39 o 
   3  13  18      343.57      387.21     59.07 o 
   1   0  19       49.04       52.14      9.42 o 
   2   0  19      173.08      173.08     11.03 o 
   3   0  19       99.60       89.44     10.01 o 
   4   0  19      161.98      133.58     12.88 o 
   5   0  19     2345.73     2291.61     67.27 o 
   6   0  19        2.32       -4.04     20.71 o 
   7   0  19      225.02      144.56     32.46 o 
   8   0  19       73.76       48.21     31.35 o 
   0   1  19      398.29      394.62     16.37 o 
   1   1  19     1196.81     1355.90     27.99 o 
   2   1  19     1715.78     1869.19     28.93 o 
   3   1  19     1439.73     1448.04     23.79 o 
   4   1  19       46.76       62.00      8.41 o 
   5   1  19      637.67      690.24     20.75 o 
   6   1  19      421.80      481.54     24.23 o 
   7   1  19      164.97      159.68     23.17 o 
   8   1  19      142.03      123.10     25.26 o 
   0   2  19       42.64       41.51      8.67 o 
   1   2  19     4904.56     4844.77     72.29 o 
   2   2  19      566.37      572.29     12.47 o 
   3   2  19      218.56      238.23      8.93 o 
   4   2  19      338.26      362.38     12.67 o 
   5   2  19      169.06      176.07     12.74 o 
   6   2  19      139.12      144.61     17.36 o 
   7   2  19      321.83      358.44     27.96 o 
   8   2  19      108.82       93.85     25.24 o 
   0   3  19      146.09      157.48     10.02 o 
   1   3  19     1071.59     1133.51     19.09 o 
   2   3  19     1596.96     1828.95     27.87 o 
   3   3  19     3983.32     3992.37     59.44 o 
   4   3  19       62.65       79.36      8.64 o 
   5   3  19     1051.22     1023.15     24.97 o 
   6   3  19      344.39      350.72     24.03 o 
   7   3  19       99.41       92.42     21.98 o 
   8   3  19        8.60      -31.67     24.65 o 
   0   4  19      339.40      431.29     13.43 o 
   1   4  19      390.06      411.68      9.58 o 
   2   4  19      391.96      436.07     10.15 o 
   3   4  19      476.58      505.75     11.97 o 
   4   4  19       82.02       77.82      8.62 o 
   5   4  19      179.02      170.89     14.04 o 
   6   4  19      193.46      141.02     21.35 o 
   7   4  19       68.71       78.13     22.55 o 
   8   4  19      201.08      289.41     31.90 o 
   0   5  19      848.08      832.32     21.64 o 
   1   5  19       47.75       58.28      5.74 o 
   2   5  19     2380.35     2304.21     35.15 o 
   3   5  19     1476.75     1527.77     28.03 o 
   4   5  19      218.51      212.14     11.44 o 
   5   5  19      926.55      968.42     31.84 o 
   6   5  19        8.89       13.73     17.67 o 
   7   5  19      684.76      673.22     39.33 o 
   8   5  19      167.49      214.57     35.05 o 
   0   6  19      690.28      634.55     19.55 o 
   1   6  19       32.41       31.05      5.77 o 
   2   6  19      612.17      655.43     14.31 o 
   3   6  19      972.85      994.22     21.00 o 
   4   6  19      162.55      163.75     13.33 o 
   5   6  19      102.52       96.15     16.73 o 
   6   6  19      105.44      119.10     22.34 o 
   7   6  19      161.54      179.12     26.66 o 
   8   6  19       20.34       48.38     40.35 o 
   0   7  19      177.38      180.19     12.17 o 
   1   7  19     3082.25     2873.84     47.95 o 
   2   7  19     2378.32     2320.85     44.76 o 
   3   7  19     1202.90     1277.95     30.67 o 
   4   7  19      270.28      242.67     20.14 o 
   5   7  19       74.53       56.47     19.60 o 
   6   7  19      363.40      334.11     29.02 o 
   7   7  19      383.61      382.00     43.76 o 
   0   8  19     5039.28     4878.58    143.53 o 
   1   8  19        9.57       22.69      9.98 o 
   2   8  19      261.53      298.71     15.52 o 
   3   8  19      683.41      650.17     27.25 o 
   4   8  19      777.67      787.87     37.22 o 
   5   8  19      486.89      477.80     36.09 o 
   6   8  19      937.54     1064.19     59.55 o 
   7   8  19      229.29      189.84     42.58 o 
   0   9  19       65.76       64.00     17.41 o 
   1   9  19      438.61      423.58     22.50 o 
   2   9  19      308.32      322.02     21.48 o 
   3   9  19     1991.82     1914.73     75.92 o 
   4   9  19       56.29       27.30     23.87 o 
   5   9  19      116.36       84.12     25.71 o 
   6   9  19      223.82      312.51     37.29 o 
   0  10  19       77.36      112.15     35.38 o 
   1  10  19      165.50      167.16     22.02 o 
   2  10  19      262.68      288.37     28.63 o 
   3  10  19       10.37      -17.34     21.07 o 
   4  10  19      821.51      828.88     50.29 o 
   5  10  19      753.10      775.11     55.22 o 
   6  10  19        0.25       75.47     50.56 o 
   0  11  19      228.70      218.21     44.37 o 
   1  11  19      371.53      372.95     34.92 o 
   2  11  19      510.17      561.46     38.79 o 
   3  11  19      295.97      291.83     34.96 o 
   4  11  19      460.25      481.94     46.28 o 
   5  11  19      145.51       80.67     36.39 o 
   0  12  19        2.21       82.52     35.87 o 
   1  12  19       48.19       51.16     27.34 o 
   2  12  19      286.67      310.92     39.76 o 
   3  12  19      677.77      672.01     51.71 o 
   4  12  19       30.11       36.15     35.13 o 
   0  13  19        2.88       17.84     73.67 o 
   1  13  19       58.56       34.16     30.21 o 
   2  13  19        6.82      -61.98     45.82 o 
   0   0  20      303.40      430.01     21.80 o 
   1   0  20      447.81      450.51     15.71 o 
   2   0  20     7225.62     7118.63    145.79 o 
   3   0  20     1246.27     1357.79     31.89 o 
   4   0  20     1720.23     1733.76     48.76 o 
   5   0  20      158.68      169.57     19.22 o 
   6   0  20      247.44      198.71     26.04 o 
   7   0  20      108.94      104.89     30.44 o 
   8   0  20        1.12      107.06     32.08 o 
   0   1  20     2932.73     3383.21     84.07 o 
   1   1  20     1885.41     1962.48     31.51 o 
   2   1  20      107.81      105.45      7.14 o 
   3   1  20      517.63      527.36     12.35 o 
   4   1  20      382.08      375.66     13.31 o 
   5   1  20      109.90       96.99     12.07 o 
   6   1  20      679.30      660.87     28.34 o 
   7   1  20       20.65       16.84     19.76 o 
   8   1  20      147.92      186.78     27.07 o 
   0   2  20      218.79      227.41     11.51 o 
   1   2  20      376.81      432.42     10.72 o 
   2   2  20      934.50      893.97     16.86 o 
   3   2  20      556.20      559.65     12.96 o 
   4   2  20     1113.13     1169.34     25.22 o 
   5   2  20       85.42       75.76     11.38 o 
   6   2  20      223.56      233.63     19.90 o 
   7   2  20        2.01       -5.25     19.44 o 
   8   2  20       56.36       87.41     24.60 o 
   0   3  20       26.31       19.87      7.96 o 
   1   3  20       75.82       63.30      6.13 o 
   2   3  20      737.16      757.39     14.55 o 
   3   3  20      424.79      486.78     12.02 o 
   4   3  20     1352.52     1341.86     26.09 o 
   5   3  20      233.31      221.09     14.11 o 
   6   3  20       88.97       87.36     19.07 o 
   7   3  20      260.01      215.82     25.19 o 
   8   3  20      207.34      169.47     29.06 o 
   0   4  20       23.99       45.64      7.63 o 
   1   4  20       58.79       93.10      6.09 o 
   2   4  20      326.49      346.53      9.37 o 
   3   4  20     3586.09     3606.95     54.37 o 
   4   4  20      237.42      227.72     11.03 o 
   5   4  20       67.72      100.38     13.04 o 
   6   4  20      430.37      410.75     27.84 o 
   7   4  20      257.35      263.44     28.13 o 
   8   4  20       35.07       88.15     26.54 o 
   0   5  20       18.09       18.54      7.46 o 
   1   5  20     2042.10     2071.86     31.36 o 
   2   5  20      552.67      649.79     14.04 o 
   3   5  20      275.00      258.53     10.54 o 
   4   5  20      376.41      386.41     14.79 o 
   5   5  20      934.35     1005.36     34.07 o 
   6   5  20       98.26       88.02     19.57 o 
   7   5  20       60.49       94.74     23.89 o 
   8   5  20      520.61      590.69     46.23 o 
   0   6  20      486.51      503.52     17.57 o 
   1   6  20        6.00        0.52      5.75 o 
   2   6  20      329.06      409.81     10.94 o 
   3   6  20     2160.68     2103.67     38.94 o 
   4   6  20      622.89      588.81     20.90 o 
   5   6  20       56.38       58.88     16.73 o 
   6   6  20      359.81      402.84     30.07 o 
   7   6  20       40.76       32.94     23.47 o 
   0   7  20      128.71      127.46     11.95 o 
   1   7  20     5052.31     4810.40     81.00 o 
   2   7  20      666.44      672.45     18.70 o 
   3   7  20     1416.25     1377.86     35.43 o 
   4   7  20      717.03      683.15     28.35 o 
   5   7  20       23.97       25.90     18.64 o 
   6   7  20       53.73       40.12     22.41 o 
   7   7  20      411.14      410.98     40.70 o 
   0   8  20     3257.15     3017.26     97.14 o 
   1   8  20     2450.36     2456.74     59.04 o 
   2   8  20      295.80      293.90     16.40 o 
   3   8  20      309.59      323.36     23.08 o 
   4   8  20      332.96      327.88     25.61 o 
   5   8  20      268.08      247.47     29.35 o 
   6   8  20       50.04       15.70     29.06 o 
   7   8  20      141.80      209.16     45.90 o 
   0   9  20        1.07       15.82     16.80 o 
   1   9  20       78.46       66.08     17.03 o 
   2   9  20     1128.95     1164.99     44.70 o 
   3   9  20     1360.83     1284.45     56.03 o 
   4   9  20      128.85      145.57     28.48 o 
   5   9  20        3.80      -51.40     34.26 o 
   6   9  20       27.94       43.14     32.27 o 
   0  10  20        8.39      -31.45     30.50 o 
   1  10  20      115.81      111.91     21.39 o 
   2  10  20      127.54      117.74     25.13 o 
   3  10  20      113.21       71.92     24.11 o 
   4  10  20       60.94       44.69     31.69 o 
   5  10  20      793.94      787.14     59.28 o 
   6  10  20      573.44      676.08     86.04 o 
   0  11  20        0.37       -2.48     50.07 o 
   1  11  20      416.85      397.29     37.37 o 
   2  11  20       53.50       29.83     24.02 o 
   3  11  20      278.45      313.41     35.12 o 
   4  11  20       23.59       48.45     30.96 o 
   5  11  20       36.15       75.11     34.38 o 
   0  12  20      114.33       11.59     80.54 o 
   1  12  20      133.82      115.12     29.89 o 
   2  12  20       12.71      103.05     58.02 o 
   3  12  20       81.91       60.23     35.71 o 
   4  12  20      141.12       68.10     43.85 o 
   0  13  20       24.39      -53.34    113.15 o 
   1  13  20        0.43       11.49     31.55 o 
   2  13  20      254.44      266.09     46.75 o 
   1   0  21      407.20      449.39     15.86 o 
   2   0  21     4180.88     4175.97     89.08 o 
   3   0  21     2398.75     2592.21     54.32 o 
   4   0  21      897.85      862.84     30.51 o 
   5   0  21        1.97       10.23     15.39 o 
   6   0  21      230.83      229.76     26.78 o 
   7   0  21      421.78      482.49     42.13 o 
   8   0  21      542.79      559.30     50.40 o 
   0   1  21      188.83      202.35     12.08 o 
   1   1  21     4030.25     4227.71     64.65 o 
   2   1  21      474.28      460.90     11.36 o 
   3   1  21       32.04       32.16      6.20 o 
   4   1  21     1491.79     1443.90     30.58 o 
   5   1  21     1184.32     1192.76     29.87 o 
   6   1  21       56.83       68.89     16.33 o 
   7   1  21       92.87      102.72     22.17 o 
   8   1  21       45.64       17.66     22.63 o 
   0   2  21     3259.72     3265.85     67.83 o 
   1   2  21     3457.34     3679.19     54.51 o 
   2   2  21      249.10      279.62      9.35 o 
   3   2  21       88.76       78.59      7.23 o 
   4   2  21       44.16       44.09      8.90 o 
   5   2  21      216.10      212.94     13.87 o 
   6   2  21      902.49      871.67     33.32 o 
   7   2  21      679.38      705.92     35.95 o 
   8   2  21        9.43       -0.21     23.98 o 
   0   3  21       12.74       20.22      7.92 o 
   1   3  21      672.90      771.73     14.68 o 
   2   3  21      919.98      954.19     17.24 o 
   3   3  21     1442.96     1499.85     25.63 o 
   4   3  21      706.12      751.17     18.49 o 
   5   3  21       69.71       85.54     12.91 o 
   6   3  21       16.33        7.25     16.85 o 
   7   3  21      786.27      718.64     37.69 o 
   8   3  21       46.11       34.23     25.09 o 
   0   4  21     3031.50     3487.46     70.70 o 
   1   4  21      255.76      312.30      8.80 o 
   2   4  21      156.09      158.58      7.38 o 
   3   4  21       62.03       57.49      7.03 o 
   4   4  21     2273.94     2198.14     39.56 o 
   5   4  21      422.83      426.13     19.59 o 
   6   4  21      139.00      118.92     20.85 o 
   7   4  21       69.46       68.51     23.16 o 
   8   4  21      356.71      375.20     35.19 o 
   0   5  21       34.12       17.45      6.53 o 
   1   5  21      755.59      765.68     14.72 o 
   2   5  21      831.53      915.38     17.88 o 
   3   5  21     2047.65     2024.30     35.87 o 
   4   5  21      734.83      714.31     19.71 o 
   5   5  21      437.10      484.48     23.42 o 
   6   5  21      513.00      538.31     31.27 o 
   7   5  21      571.48      549.32     35.35 o 
   8   5  21      199.95      228.06     38.88 o 
   0   6  21        4.64        0.59      8.59 o 
   1   6  21     3847.57     3798.36     59.40 o 
   2   6  21     1895.22     2062.10     33.88 o 
   3   6  21     2873.86     2642.78     48.45 o 
   4   6  21      690.89      735.13     24.50 o 
   5   6  21     1041.33      978.48     39.44 o 
   6   6  21      117.96      118.17     23.53 o 
   7   6  21      142.21      156.86     26.57 o 
   0   7  21       29.67       39.26      9.60 o 
   1   7  21      742.67      742.79     17.65 o 
   2   7  21     1133.00     1104.87     25.51 o 
   3   7  21     1017.34      973.17     27.83 o 
   4   7  21      421.04      432.54     24.02 o 
   5   7  21        8.58       49.96     20.34 o 
   6   7  21      121.06      109.59     26.35 o 
   7   7  21       14.07        2.60     28.59 o 
   0   8  21        0.01       -6.42     13.87 o 
   1   8  21     3685.92     3619.14     85.42 o 
   2   8  21      443.16      414.16     19.42 o 
   3   8  21      351.19      294.83     23.59 o 
   4   8  21      121.54      109.05     21.99 o 
   5   8  21       39.46      -25.17     38.20 o 
   6   8  21      292.41      303.65     39.23 o 
   7   8  21       45.41       44.30     55.83 o 
   0   9  21     1042.37     1005.20     55.52 o 
   1   9  21      348.28      392.24     22.95 o 
   2   9  21     1450.72     1335.28     51.66 o 
   3   9  21     2889.48     2769.06    103.90 o 
   4   9  21        3.24       42.96     26.75 o 
   5   9  21      736.60      632.66     48.23 o 
   6   9  21       26.25      -38.98     45.57 o 
   0  10  21      268.90      295.80     45.46 o 
   1  10  21       16.03      -16.99     18.82 o 
   2  10  21      368.52      384.89     34.93 o 
   3  10  21      133.15      109.29     26.13 o 
   4  10  21      553.11      570.63     48.73 o 
   5  10  21      538.55      558.18     51.85 o 
   0  11  21      119.80      150.84     41.56 o 
   1  11  21       14.19       24.10     30.54 o 
   2  11  21       67.29       84.10     35.27 o 
   3  11  21       47.68      119.42     32.85 o 
   4  11  21       42.14       40.53     31.69 o 
   5  11  21      166.75      269.63     41.29 o 
   0  12  21        5.06       -3.58     39.95 o 
   1  12  21      254.17      321.67     41.38 o 
   2  12  21      923.80     1009.11     80.49 o 
   3  12  21       82.22       11.56     36.84 o 
   4  12  21      616.94      760.78     70.13 o 
   0  13  21      466.92      340.41     70.47 o 
   1  13  21       59.08      110.76     53.48 o 
   2  13  21      208.50      248.06     46.13 o 
   0   0  22      510.99      520.39     23.49 o 
   1   0  22     1020.44     1074.86     28.35 o 
   2   0  22      297.49      329.30     14.25 o 
   3   0  22     3140.97     3304.70     68.92 o 
   4   0  22      323.17      318.94     19.30 o 
   5   0  22      641.75      700.68     31.49 o 
   6   0  22      861.53      737.18     43.40 o 
   7   0  22      126.55      147.38     30.86 o 
   8   0  22      203.79      305.47     39.36 o 
   0   1  22     3155.23     3573.43     78.41 o 
   1   1  22     2740.24     2670.12     43.88 o 
   2   1  22      954.74     1008.98     18.48 o 
   3   1  22      346.53      353.51     10.40 o 
   4   1  22      853.74      856.82     21.95 o 
   5   1  22       52.06       39.44     11.62 o 
   6   1  22       49.72       67.98     16.83 o 
   7   1  22       48.37       18.60     20.32 o 
   8   1  22      179.98      177.28     28.15 o 
   0   2  22       87.64       87.81      9.63 o 
   1   2  22     1902.03     2172.25     35.21 o 
   2   2  22     2686.60     2541.35     41.17 o 
   3   2  22      752.61      725.94     15.47 o 
   4   2  22     1949.81     2025.85     38.98 o 
   5   2  22      921.49      886.87     25.38 o 
   6   2  22      205.51      220.55     20.89 o 
   7   2  22      170.12      138.87     23.05 o 
   8   2  22      284.95      285.45     29.91 o 
   0   3  22     1146.90     1187.29     28.11 o 
   1   3  22     1717.45     1718.58     27.35 o 
   2   3  22      861.75      939.67     17.34 o 
   3   3  22      803.48      796.84     17.01 o 
   4   3  22     1490.78     1465.81     29.44 o 
   5   3  22      753.78      791.85     25.91 o 
   6   3  22      125.41      147.71     20.92 o 
   7   3  22      340.13      329.72     27.85 o 
   8   3  22       59.60       -1.11     25.47 o 
   0   4  22      338.20      397.69     14.20 o 
   1   4  22       68.13       63.64      6.14 o 
   2   4  22       80.58       67.02      6.52 o 
   3   4  22       41.70       37.87      7.58 o 
   4   4  22      249.28      293.31     13.07 o 
   5   4  22       50.50       56.32     14.19 o 
   6   4  22       98.34      101.33     19.80 o 
   7   4  22      182.09      186.84     25.72 o 
   8   4  22      108.04       73.37     33.40 o 
   0   5  22      353.42      338.71     12.23 o 
   1   5  22      172.45      163.22      7.65 o 
   2   5  22      133.93      130.95      8.21 o 
   3   5  22     1022.82      957.93     21.01 o 
   4   5  22     1064.09     1070.97     26.14 o 
   5   5  22      338.14      356.89     21.21 o 
   6   5  22      201.69      193.16     22.07 o 
   7   5  22      328.12      368.54     30.60 o 
   8   5  22      347.98      409.31     61.37 o 
   0   6  22     1375.88     1307.94     34.15 o 
   1   6  22     1774.05     1766.15     31.27 o 
   2   6  22      143.66      118.04      8.71 o 
   3   6  22     1624.03     1668.25     34.32 o 
   4   6  22      323.56      312.17     17.69 o 
   5   6  22      812.71      822.77     37.57 o 
   6   6  22      311.21      318.82     29.54 o 
   7   6  22      153.79      166.43     26.95 o 
   0   7  22      773.69      831.24     27.52 o 
   1   7  22     1466.81     1375.99     29.40 o 
   2   7  22      790.07      776.60     21.11 o 
   3   7  22      371.49      387.60     17.79 o 
   4   7  22      658.69      668.45     29.20 o 
   5   7  22        6.46       40.17     21.22 o 
   6   7  22       42.79       84.79     26.78 o 
   7   7  22       66.83       -0.09     31.94 o 
   0   8  22       85.70       69.14     16.56 o 
   1   8  22     1753.23     1727.33     47.90 o 
   2   8  22      105.35      104.82     14.14 o 
   3   8  22      292.33      301.54     23.65 o 
   4   8  22      147.47      134.74     24.08 o 
   5   8  22      396.59      347.75     35.02 o 
   6   8  22      260.27      181.79     52.80 o 
   0   9  22      106.45       97.09     24.44 o 
   1   9  22      394.80      424.67     22.64 o 
   2   9  22      420.58      428.79     25.19 o 
   3   9  22     1064.49     1042.96     46.85 o 
   4   9  22      772.78      777.78     45.82 o 
   5   9  22       17.68        4.98     26.44 o 
   6   9  22       74.85       18.41     43.25 o 
   0  10  22       75.34       28.40     27.02 o 
   1  10  22      300.02      296.77     29.49 o 
   2  10  22      153.23      126.77     27.10 o 
   3  10  22       51.09       26.48     25.08 o 
   4  10  22      422.81      474.19     42.82 o 
   5  10  22     1041.30      987.30     69.77 o 
   0  11  22      310.72      294.32     51.19 o 
   1  11  22      164.46      197.29     32.80 o 
   2  11  22      521.85      572.88     41.97 o 
   3  11  22        3.82      -43.00     28.67 o 
   4  11  22        3.24      -46.75     31.17 o 
   0  12  22       80.75       72.35     43.10 o 
   1  12  22        7.24        8.97     35.25 o 
   2  12  22      118.98      121.49     36.72 o 
   3  12  22      114.84      130.06     41.57 o 
   0  13  22      682.35      980.55    109.13 o 
   1  13  22       62.36       80.64     43.96 o 
   2  13  22      121.53      141.94     67.59 o 
   1   0  23      767.94      927.41     28.18 o 
   2   0  23        4.62       -4.66      8.43 o 
   3   0  23       27.98       26.82      9.28 o 
   4   0  23      379.77      358.59     20.70 o 
   5   0  23      612.92      625.27     30.56 o 
   6   0  23      571.62      589.37     41.65 o 
   7   0  23        3.67        3.62     25.95 o 
   8   0  23      515.61      507.40     52.88 o 
   0   1  23     3579.60     3338.57     75.81 o 
   1   1  23     2839.70     3026.16     47.18 o 
   2   1  23     1040.17     1022.15     19.21 o 
   3   1  23      446.47      449.72     12.01 o 
   4   1  23      519.29      504.66     16.80 o 
   5   1  23      188.21      182.05     14.97 o 
   6   1  23      186.47      181.27     19.47 o 
   7   1  23      151.23      138.71     22.99 o 
   8   1  23       21.34       25.87     31.71 o 
   0   2  23      567.75      540.91     17.57 o 
   1   2  23     6362.33     6443.44     95.52 o 
   2   2  23      419.61      494.23     12.37 o 
   3   2  23     1209.25     1187.58     21.96 o 
   4   2  23      162.26      172.92     11.69 o 
   5   2  23     1106.62     1130.89     30.94 o 
   6   2  23      460.84      456.12     25.52 o 
   7   2  23      426.68      425.36     31.25 o 
   8   2  23     1141.70     1205.99     53.81 o 
   0   3  23       31.93       34.29      8.25 o 
   1   3  23      176.29      209.75      8.17 o 
   2   3  23      245.52      258.87      9.23 o 
   3   3  23       43.87       56.19      8.14 o 
   4   3  23      362.71      354.72     13.72 o 
   5   3  23       78.62       75.92     13.87 o 
   6   3  23      383.18      352.86     25.30 o 
   7   3  23      716.16      767.89     39.00 o 
   8   3  23      241.03      239.15     30.66 o 
   0   4  23     1383.96     1477.67     33.95 o 
   1   4  23      547.40      542.33     11.92 o 
   2   4  23      659.25      642.32     13.72 o 
   3   4  23       99.45      113.75      8.80 o 
   4   4  23      163.85      157.61     12.56 o 
   5   4  23     2204.37     2129.78     55.13 o 
   6   4  23      251.63      280.84     24.48 o 
   7   4  23       41.91       25.97     22.31 o 
   8   4  23      263.06      206.90     37.65 o 
   0   5  23       26.57       21.21      7.64 o 
   1   5  23      286.23      279.40      9.01 o 
   2   5  23      528.70      526.72     13.75 o 
   3   5  23      828.64      824.28     19.73 o 
   4   5  23      787.66      789.51     24.21 o 
   5   5  23     1363.79     1291.36     44.15 o 
   6   5  23      206.14      232.94     24.37 o 
   7   5  23      495.81      511.39     32.62 o 
   0   6  23      168.92      163.40     12.59 o 
   1   6  23      256.78      239.84      9.40 o 
   2   6  23      879.09      885.80     19.42 o 
   3   6  23     3643.65     3553.12     68.14 o 
   4   6  23      191.32      200.34     16.88 o 
   5   6  23     1034.95     1140.85     45.22 o 
   6   6  23       32.99       90.00     22.82 o 
   7   6  23       93.07       63.78     26.94 o 
   0   7  23     1406.69     1330.15     40.06 o 
   1   7  23     1707.15     1677.14     35.53 o 
   2   7  23       29.34       32.51     10.14 o 
   3   7  23     1129.28     1114.07     34.15 o 
   4   7  23      250.01      271.80     21.88 o 
   5   7  23       40.40       32.47     22.14 o 
   6   7  23      159.36      178.00     31.18 o 
   7   7  23      103.00      177.47     33.83 o 
   0   8  23      444.31      446.09     26.78 o 
   1   8  23     2501.73     2460.20     63.55 o 
   2   8  23      789.97      785.14     29.94 o 
   3   8  23      540.54      519.54     30.53 o 
   4   8  23      135.30       81.51     23.21 o 
   5   8  23       11.52       15.40     35.89 o 
   6   8  23       20.35       41.95     29.48 o 
   0   9  23        0.19       11.83     27.22 o 
   1   9  23      204.33      190.79     18.29 o 
   2   9  23      787.98      822.24     36.21 o 
   3   9  23      946.38      946.54     46.62 o 
   4   9  23       34.43      -37.80     27.58 o 
   5   9  23      112.45      111.75     29.87 o 
   6   9  23      366.93      361.74     52.42 o 
   0  10  23     1441.53     1515.72     90.99 o 
   1  10  23       55.85       65.98     24.59 o 
   2  10  23      555.60      499.45     38.84 o 
   3  10  23       93.63       69.40     27.77 o 
   4  10  23      305.04      427.15     40.20 o 
   5  10  23      117.75      153.09     39.83 o 
   0  11  23       84.12      112.64     40.47 o 
   1  11  23       96.11      160.35     38.55 o 
   2  11  23      424.78      460.35     40.93 o 
   3  11  23       68.14       68.84     32.71 o 
   4  11  23      363.34      405.49     65.86 o 
   0  12  23      375.49      451.56     61.38 o 
   1  12  23      153.78      159.75     36.71 o 
   2  12  23      497.96      603.84     55.19 o 
   3  12  23      282.05      311.47     49.58 o 
   0  13  23       45.87      179.74     58.84 o 
   1  13  23       86.20       19.20     35.11 o 
   0   0  24        9.51       22.55     12.48 o 
   1   0  24     1100.19     1198.19     32.21 o 
   2   0  24       62.34       79.36     10.13 o 
   3   0  24     1717.96     1713.73     40.95 o 
   4   0  24       22.15       18.26     13.43 o 
   5   0  24      185.47      156.77     21.51 o 
   6   0  24      648.98      590.37     42.95 o 
   7   0  24      103.22      107.24     29.90 o 
   8   0  24      108.25      130.51     37.58 o 
   0   1  24       71.02      119.94     11.04 o 
   1   1  24     1742.12     2039.28     33.15 o 
   2   1  24      717.70      748.02     15.69 o 
   3   1  24      582.34      617.86     14.46 o 
   4   1  24      577.58      578.57     18.03 o 
   5   1  24      640.76      699.48     25.56 o 
   6   1  24      557.45      617.28     29.15 o 
   7   1  24      202.61      172.34     24.67 o 
   8   1  24       31.44       54.59     24.10 o 
   0   2  24     1421.61     1363.93     33.20 o 
   1   2  24       37.64       56.01      6.62 o 
   2   2  24      983.65      989.93     18.95 o 
   3   2  24      186.39      173.63      9.91 o 
   4   2  24      780.56      795.75     21.46 o 
   5   2  24      712.33      696.48     24.76 o 
   6   2  24      563.29      577.92     30.21 o 
   7   2  24       25.70       15.16     20.42 o 
   8   2  24      184.62      240.47     29.69 o 
   0   3  24        0.64        4.96      8.34 o 
   1   3  24     1703.71     1773.53     27.90 o 
   2   3  24      727.93      730.49     15.52 o 
   3   3  24      676.68      742.93     17.51 o 
   4   3  24       11.00       -1.68      9.51 o 
   5   3  24      836.30      858.22     27.89 o 
   6   3  24      660.72      565.76     31.03 o 
   7   3  24      802.19      831.14     40.39 o 
   8   3  24      521.67      576.65     39.65 o 
   0   4  24     1045.26     1172.63     28.93 o 
   1   4  24      719.19      730.62     14.84 o 
   2   4  24      543.71      591.32     13.58 o 
   3   4  24      990.50      991.99     20.83 o 
   4   4  24      204.66      202.88     13.12 o 
   5   4  24     1871.09     1894.91     50.24 o 
   6   4  24      388.58      396.07     28.02 o 
   7   4  24      626.10      656.04     37.55 o 
   8   4  24      280.89      234.89     35.73 o 
   0   5  24     1894.11     2001.25     41.63 o 
   1   5  24      758.65      770.46     15.13 o 
   2   5  24       28.61       22.85      7.26 o 
   3   5  24     2247.02     2143.57     40.18 o 
   4   5  24      187.63      191.90     13.65 o 
   5   5  24      178.80      176.68     19.65 o 
   6   5  24       32.68       35.99     19.62 o 
   7   5  24      136.11      149.58     25.10 o 
   0   6  24     1713.31     1619.90     46.68 o 
   1   6  24      429.66      459.12     12.69 o 
   2   6  24      422.72      390.20     13.12 o 
   3   6  24      269.36      297.16     14.81 o 
   4   6  24      479.04      481.55     25.88 o 
   5   6  24      809.45      828.64     41.54 o 
   6   6  24      126.31      194.35     27.66 o 
   7   6  24      171.83      151.31     29.49 o 
   0   7  24     2927.11     2737.90     73.41 o 
   1   7  24      705.28      721.76     20.19 o 
   2   7  24      541.14      601.14     19.77 o 
   3   7  24      127.42      154.30     16.38 o 
   4   7  24      293.54      324.28     25.44 o 
   5   7  24       68.31       62.05     30.45 o 
   6   7  24      364.60      399.53     37.30 o 
   7   7  24      208.40      184.84     38.29 o 
   0   8  24     1218.88     1263.93     53.31 o 
   1   8  24     1668.92     1595.57     46.19 o 
   2   8  24      119.56      117.24     17.59 o 
   3   8  24     1014.65      981.27     43.87 o 
   4   8  24      168.10      166.88     24.93 o 
   5   8  24      180.91      221.53     35.28 o 
   6   8  24      117.85      132.52     38.00 o 
   0   9  24      198.04      209.37     29.18 o 
   1   9  24      352.16      357.28     22.88 o 
   2   9  24      165.19      147.56     19.80 o 
   3   9  24      251.58      226.11     26.32 o 
   4   9  24       83.82       56.20     23.93 o 
   5   9  24       76.10       98.28     41.65 o 
   6   9  24      350.73      484.91     56.53 o 
   0  10  24      196.28      123.92     38.16 o 
   1  10  24       32.28       27.41     29.10 o 
   2  10  24        1.72       -6.01     25.54 o 
   3  10  24      133.68      129.14     28.77 o 
   4  10  24      187.15      253.33     37.57 o 
   5  10  24       25.32      -54.75     63.19 o 
   0  11  24     1244.39     1217.95     99.05 o 
   1  11  24        9.20       22.21     27.11 o 
   2  11  24      250.54      250.56     36.36 o 
   3  11  24        7.58       13.14     31.56 o 
   4  11  24      161.43      177.74     41.09 o 
   0  12  24        2.18        8.69     59.16 o 
   1  12  24      287.74      346.18     40.35 o 
   2  12  24      238.16      243.67     41.86 o 
   3  12  24       34.82      120.24     49.46 o 
   0  13  24      298.21      333.35     58.89 o 
   1  13  24       52.48      141.80     80.03 o 
   1   0  25     1622.41     1652.34     40.56 o 
   2   0  25       51.60       50.72      9.91 o 
   3   0  25     2993.61     3127.59     75.40 o 
   4   0  25      247.54      231.18     19.14 o 
   5   0  25        5.88      -27.30     18.20 o 
   6   0  25       80.96       65.36     27.03 o 
   7   0  25      134.57       81.07     33.18 o 
   8   0  25        2.22      -31.38     32.84 o 
   0   1  25     6990.57     6771.25    158.22 o 
   1   1  25      269.97      268.35      9.60 o 
   2   1  25      746.26      732.43     15.62 o 
   3   1  25     1365.98     1436.94     27.51 o 
   4   1  25      558.04      562.74     17.46 o 
   5   1  25       75.40       91.50     14.61 o 
   6   1  25      355.90      362.96     24.43 o 
   7   1  25       93.82       97.99     22.52 o 
   8   1  25      108.50       95.32     26.33 o 
   0   2  25     3399.99     3335.03     73.90 o 
   1   2  25       86.23      106.50      7.52 o 
   2   2  25     1594.79     1676.06     28.13 o 
   3   2  25      679.56      645.32     16.73 o 
   4   2  25      206.44      200.90     12.49 o 
   5   2  25     1687.43     1606.90     44.04 o 
   6   2  25      193.51      201.12     21.28 o 
   7   2  25       17.46        0.66     20.62 o 
   8   2  25      177.45      262.96     29.34 o 
   0   3  25       48.08       36.05      9.22 o 
   1   3  25      500.93      497.54     12.32 o 
   2   3  25      407.87      370.91     11.10 o 
   3   3  25     1966.62     1930.36     36.08 o 
   4   3  25      714.45      726.36     20.63 o 
   5   3  25     2342.33     2395.76     62.30 o 
   6   3  25       94.24       68.33     19.48 o 
   7   3  25     1256.74     1225.95     51.13 o 
   8   3  25       20.67       25.15     27.51 o 
   0   4  25      564.61      597.08     18.71 o 
   1   4  25       63.96       75.19      6.88 o 
   2   4  25      891.67      876.51     18.14 o 
   3   4  25       99.51      104.27      9.26 o 
   4   4  25      110.39      102.52     12.34 o 
   5   4  25      363.70      411.87     22.93 o 
   6   4  25     1750.01     1770.88     59.69 o 
   7   4  25      634.63      640.37     36.41 o 
   8   4  25      187.18      156.30     41.63 o 
   0   5  25      199.29      217.54     11.49 o 
   1   5  25       37.89       26.20      6.42 o 
   2   5  25      623.88      635.36     15.42 o 
   3   5  25      921.24      948.00     22.88 o 
   4   5  25      691.47      652.44     22.36 o 
   5   5  25       28.03       37.90     17.65 o 
   6   5  25      185.42      231.81     24.46 o 
   7   5  25       82.21       89.78     27.21 o 
   0   6  25       16.11       20.94     11.39 o 
   1   6  25      295.14      313.18     11.94 o 
   2   6  25      705.01      653.20     18.18 o 
   3   6  25     1041.05     1065.80     30.21 o 
   4   6  25      405.68      414.53     25.90 o 
   5   6  25      286.96      273.58     30.43 o 
   6   6  25       34.99       24.71     25.05 o 
   7   6  25      135.38      157.93     34.75 o 
   0   7  25       35.75        3.85     12.85 o 
   1   7  25      872.82      849.70     23.21 o 
   2   7  25      110.10      105.09     12.37 o 
   3   7  25       50.90       58.23     15.17 o 
   4   7  25      101.50       69.34     21.04 o 
   5   7  25       83.28       92.56     28.33 o 
   6   7  25      109.03      105.97     27.97 o 
   7   7  25       14.54       75.02     35.06 o 
   0   8  25      638.30      616.91     33.96 o 
   1   8  25      757.87      795.65     27.83 o 
   2   8  25      189.14      178.22     17.96 o 
   3   8  25      292.53      343.46     26.19 o 
   4   8  25      316.34      355.26     30.87 o 
   5   8  25       35.28      113.94     28.25 o 
   6   8  25       28.98       72.86     32.81 o 
   0   9  25      199.45      199.49     33.32 o 
   1   9  25      206.77      181.34     22.77 o 
   2   9  25       41.13       20.78     18.67 o 
   3   9  25      869.06      911.10     49.45 o 
   4   9  25      714.92      828.37     47.70 o 
   5   9  25      117.11      209.24     35.36 o 
   6   9  25      743.91      868.85     76.43 o 
   0  10  25       15.57        0.84     37.69 o 
   1  10  25      136.17      160.05     31.61 o 
   2  10  25      200.01      229.27     31.50 o 
   3  10  25      285.03      292.05     34.48 o 
   4  10  25       51.91       70.29     31.25 o 
   5  10  25      590.49      654.66     71.44 o 
   0  11  25      316.73      377.89     54.50 o 
   1  11  25      469.77      429.06     42.25 o 
   2  11  25       23.11       79.59     29.46 o 
   3  11  25       15.07       30.60     34.33 o 
   4  11  25      129.51      135.78     51.87 o 
   0  12  25      295.29      321.10     71.08 o 
   1  12  25        5.20       60.25     43.44 o 
   2  12  25      261.59      313.49     51.19 o 
   3  12  25      237.68      264.15     42.50 o 
   0  13  25        2.18        9.54     44.88 o 
   0   0  26     1094.58     1194.42     42.88 o 
   1   0  26       46.27       53.46     10.06 o 
   2   0  26       12.60       14.76      9.48 o 
   3   0  26      416.59      411.66     20.47 o 
   4   0  26     1061.08     1082.60     37.27 o 
   5   0  26     1488.48     1576.90     60.45 o 
   6   0  26       91.33      105.67     27.05 o 
   7   0  26       17.03      -25.85     29.81 o 
   8   0  26        3.26      -14.71     35.70 o 
   0   1  26     2527.90     2530.39     57.42 o 
   1   1  26      728.54      707.11     15.99 o 
   2   1  26     2433.79     2342.96     38.48 o 
   3   1  26     1071.99     1037.36     23.64 o 
   4   1  26      859.73      773.03     21.49 o 
   5   1  26     1332.53     1300.33     38.55 o 
   6   1  26      250.82      258.78     23.94 o 
   7   1  26       35.76       46.65     21.71 o 
   8   1  26       57.42       37.86     25.09 o 
   0   2  26       60.63       71.00     10.05 o 
   1   2  26      475.15      517.18     12.75 o 
   2   2  26      102.74      109.70      8.29 o 
   3   2  26      407.21      405.43     14.49 o 
   4   2  26       56.80       51.36     10.35 o 
   5   2  26     1430.76     1313.80     37.87 o 
   6   2  26       12.71       -6.89     17.85 o 
   7   2  26      153.06      139.39     23.70 o 
   8   2  26       52.33       47.34     28.26 o 
   0   3  26      228.81      234.28     13.06 o 
   1   3  26     3072.77     2994.63     45.61 o 
   2   3  26      681.30      699.67     16.16 o 
   3   3  26      628.77      652.20     17.11 o 
   4   3  26      174.17      154.50     12.06 o 
   5   3  26      429.56      434.99     23.93 o 
   6   3  26      114.46       69.56     19.25 o 
   7   3  26       14.54       17.50     21.15 o 
   8   3  26      834.98      819.26     50.92 o 
   0   4  26      188.34      200.55     12.72 o 
   1   4  26       55.88       60.06      7.21 o 
   2   4  26      311.11      286.98     10.64 o 
   3   4  26      184.46      182.70     10.62 o 
   4   4  26      576.64      616.42     23.11 o 
   5   4  26      974.59      929.10     36.13 o 
   6   4  26      151.64      136.73     22.03 o 
   7   4  26      361.33      398.64     30.65 o 
   0   5  26        3.76       -3.18      8.88 o 
   1   5  26      127.90      124.82      8.07 o 
   2   5  26     2794.68     2626.41     46.12 o 
   3   5  26     1500.86     1408.35     29.88 o 
   4   5  26      132.28      119.11     14.98 o 
   5   5  26      888.09      890.57     39.31 o 
   6   5  26      146.44      194.68     26.09 o 
   7   5  26      162.20      193.15     30.29 o 
   0   6  26       96.77       69.90     13.26 o 
   1   6  26      649.92      624.33     16.92 o 
   2   6  26      941.87      828.64     21.45 o 
   3   6  26      287.58      333.28     18.16 o 
   4   6  26      562.03      552.87     30.32 o 
   5   6  26      339.50      281.11     30.94 o 
   6   6  26       61.06       64.82     24.21 o 
   7   6  26       55.85       42.41     41.31 o 
   0   7  26        0.50        4.93     13.37 o 
   1   7  26      630.97      580.10     19.59 o 
   2   7  26      111.23      118.96     13.11 o 
   3   7  26      700.88      673.21     28.43 o 
   4   7  26      385.57      404.66     28.98 o 
   5   7  26      652.84      640.44     41.23 o 
   6   7  26       53.94       42.02     38.45 o 
   7   7  26      269.96      236.81     42.66 o 
   0   8  26        0.15      -11.54     18.93 o 
   1   8  26     2189.51     2097.54     57.04 o 
   2   8  26      333.46      379.92     23.50 o 
   3   8  26        6.16       -8.40     18.58 o 
   4   8  26       10.36       28.48     21.60 o 
   5   8  26       26.67       53.85     30.42 o 
   6   8  26        3.44        2.07     31.67 o 
   0   9  26       91.76       70.33     21.97 o 
   1   9  26        4.75       -4.09     23.91 o 
   2   9  26       39.94       50.44     18.88 o 
   3   9  26      474.51      484.49     36.22 o 
   4   9  26      446.07      559.04     39.85 o 
   5   9  26        6.63       22.41     50.17 o 
   0  10  26      242.51      221.99     37.38 o 
   1  10  26       86.93       64.97     25.74 o 
   2  10  26      341.78      409.05     35.87 o 
   3  10  26      123.10      112.05     37.65 o 
   4  10  26      813.52      929.82     64.64 o 
   5  10  26      458.16      636.50     92.85 o 
   0  11  26      966.91     1013.07     85.41 o 
   1  11  26      196.61      228.21     38.46 o 
   2  11  26      597.15      613.83     54.34 o 
   3  11  26      104.09      214.90     44.20 o 
   4  11  26      320.07      368.01     44.74 o 
   0  12  26      222.65      209.49     72.46 o 
   1  12  26       66.12       84.45     45.08 o 
   2  12  26        2.41      -55.86     37.67 o 
   3  12  26       74.46       54.15     85.07 o 
   1   0  27     5277.47     5008.97    118.67 o 
   2   0  27      106.77      117.29     12.03 o 
   3   0  27        2.45       -3.28     12.16 o 
   4   0  27      227.52      184.72     18.68 o 
   5   0  27      286.37      258.87     26.24 o 
   6   0  27       28.12       34.93     25.21 o 
   7   0  27       63.68       11.32     30.51 o 
   8   0  27      444.97      396.71     50.59 o 
   0   1  27        7.94       32.30      9.68 o 
   1   1  27      666.37      619.55     14.70 o 
   2   1  27      251.79      250.52     10.22 o 
   3   1  27      416.42      392.25     14.61 o 
   4   1  27       72.55       72.92     11.35 o 
   5   1  27      727.46      732.16     27.70 o 
   6   1  27       63.80       62.80     20.10 o 
   7   1  27      143.38      122.63     22.63 o 
   8   1  27       99.98       72.47     34.98 o 
   0   2  27     2364.62     2305.03     52.19 o 
   1   2  27      868.47      866.37     17.44 o 
   2   2  27       10.61       13.14      7.49 o 
   3   2  27      746.15      775.09     20.64 o 
   4   2  27      403.37      429.82     16.58 o 
   5   2  27      449.23      417.96     22.76 o 
   6   2  27      414.56      386.05     26.22 o 
   7   2  27      874.17      823.55     40.38 o 
   8   2  27       36.54      -10.75     26.12 o 
   0   3  27      208.97      203.03     12.84 o 
   1   3  27      194.59      202.33      8.93 o 
   2   3  27       89.10       77.33      8.72 o 
   3   3  27       11.41        4.47      8.42 o 
   4   3  27      311.44      299.41     15.98 o 
   5   3  27      322.86      328.46     21.89 o 
   6   3  27      454.00      471.59     29.91 o 
   7   3  27      553.75      539.33     33.05 o 
   8   3  27       21.07       21.31     34.16 o 
   0   4  27      335.93      340.76     15.74 o 
   1   4  27      363.04      359.73     11.26 o 
   2   4  27      272.43      256.95     11.01 o 
   3   4  27      820.55      800.54     19.91 o 
   4   4  27      627.67      547.73     23.28 o 
   5   4  27     1049.59     1030.09     38.38 o 
   6   4  27      124.21       93.71     21.69 o 
   7   4  27      556.78      587.99     37.11 o 
   0   5  27       59.41       61.67     10.38 o 
   1   5  27       57.40       36.21      7.48 o 
   2   5  27      386.01      375.78     13.76 o 
   3   5  27      103.14      135.55     11.89 o 
   4   5  27      533.54      489.29     23.30 o 
   5   5  27      241.27      215.51     23.74 o 
   6   5  27       84.58       74.95     23.23 o 
   7   5  27      250.10      198.94     29.43 o 
   0   6  27      580.24      553.07     22.73 o 
   1   6  27     1639.18     1607.76     32.47 o 
   2   6  27      683.25      652.06     20.28 o 
   3   6  27      460.92      453.81     21.16 o 
   4   6  27      105.51      102.16     21.50 o 
   5   6  27        4.24       33.47     23.27 o 
   6   6  27      280.97      213.84     33.09 o 
   7   6  27      122.49      161.39     37.88 o 
   0   7  27      467.05      512.86     25.24 o 
   1   7  27      719.20      745.19     23.08 o 
   2   7  27      204.44      212.52     15.96 o 
   3   7  27       38.82       14.15     16.97 o 
   4   7  27       76.60       61.61     23.05 o 
   5   7  27        4.56        4.68     23.78 o 
   6   7  27       38.74       82.80     27.96 o 
   0   8  27      141.97      206.05     24.77 o 
   1   8  27       31.39       23.64     14.56 o 
   2   8  27      110.65       83.32     18.00 o 
   3   8  27      199.79      179.00     25.02 o 
   4   8  27       84.26       92.18     22.24 o 
   5   8  27      162.78      152.81     32.61 o 
   6   8  27      374.02      415.07     46.02 o 
   0   9  27       17.55       -4.60     24.57 o 
   1   9  27       36.89       19.50     18.76 o 
   2   9  27       11.72        4.96     22.33 o 
   3   9  27      178.42      185.82     27.33 o 
   4   9  27      217.54      224.40     31.30 o 
   5   9  27       25.11       32.16     32.39 o 
   0  10  27       73.00       64.13     65.79 o 
   1  10  27      242.07      260.42     31.21 o 
   2  10  27      487.12      483.95     40.59 o 
   3  10  27      161.58      178.81     38.41 o 
   4  10  27      311.86      362.15     43.43 o 
   5  10  27      332.36      376.01     73.65 o 
   0  11  27      304.07      387.50     82.69 o 
   1  11  27        8.49       21.54     35.37 o 
   2  11  27      203.78      264.70     58.14 o 
   3  11  27       18.72       92.66     39.17 o 
   4  11  27       48.23       78.59     41.23 o 
   0  12  27      803.30      994.99     95.37 o 
   1  12  27        8.68       36.65     53.97 o 
   2  12  27      233.53      354.69     78.54 o 
   0   0  28     8709.17     8386.04    262.71 o 
   1   0  28       61.16       62.68     10.95 o 
   2   0  28      952.45      931.83     28.98 o 
   3   0  28     1046.39     1110.19     36.93 o 
   4   0  28       10.94        2.93     15.05 o 
   5   0  28      141.73      137.95     22.45 o 
   6   0  28       63.18       24.97     27.74 o 
   7   0  28       28.89       28.75     29.39 o 
   8   0  28       67.88       28.85     56.10 o 
   0   1  28     1083.91     1123.57     39.62 o 
   1   1  28      680.88      665.26     15.58 o 
   2   1  28      590.08      586.95     16.33 o 
   3   1  28     2505.67     2486.23     48.04 o 
   4   1  28      383.48      374.46     16.66 o 
   5   1  28      201.19      209.73     18.54 o 
   6   1  28       20.37       10.49     18.58 o 
   7   1  28      389.17      437.36     30.30 o 
   8   1  28       35.69       65.61     34.44 o 
   0   2  28       44.46       39.82      9.80 o 
   1   2  28     1213.03     1196.90     21.97 o 
   2   2  28      331.99      340.91     12.86 o 
   3   2  28       42.18       59.52     10.45 o 
   4   2  28      190.05      214.85     14.11 o 
   5   2  28      226.62      222.31     19.74 o 
   6   2  28      582.95      569.46     31.16 o 
   7   2  28      679.50      719.49     38.54 o 
   8   2  28      283.38      246.34     35.71 o 
   0   3  28      115.47      108.31     12.11 o 
   1   3  28      783.37      758.89     17.09 o 
   2   3  28       70.60       72.84      8.93 o 
   3   3  28      231.01      243.14     12.86 o 
   4   3  28      115.33      102.30     13.39 o 
   5   3  28       96.67       95.29     18.30 o 
   6   3  28      843.73      901.88     39.37 o 
   7   3  28      412.18      438.81     31.25 o 
   0   4  28        0.14       -5.74     10.07 o 
   1   4  28      220.66      228.05     10.14 o 
   2   4  28      870.50      929.87     21.04 o 
   3   4  28      539.33      538.05     17.15 o 
   4   4  28      573.16      558.41     23.66 o 
   5   4  28      153.00      158.75     19.87 o 
   6   4  28      398.21      335.36     29.72 o 
   7   4  28      361.07      330.30     31.62 o 
   0   5  28      990.57     1067.59     29.75 o 
   1   5  28       56.72       53.02      8.01 o 
   2   5  28      707.52      694.24     18.72 o 
   3   5  28      709.34      675.11     20.75 o 
   4   5  28      497.79      478.56     23.92 o 
   5   5  28      514.37      518.14     32.99 o 
   6   5  28       94.05      115.52     24.68 o 
   7   5  28      460.49      489.64     44.33 o 
   0   6  28       31.96       12.02     12.62 o 
   1   6  28      548.39      574.98     17.49 o 
   2   6  28      109.56      119.72     12.53 o 
   3   6  28       65.56       60.65     15.90 o 
   4   6  28      582.63      575.33     34.01 o 
   5   6  28       76.75       56.23     24.07 o 
   6   6  28        0.79      -19.07     24.63 o 
   7   6  28       56.05      147.97     43.59 o 
   0   7  28       12.70       13.84     14.60 o 
   1   7  28     1504.22     1494.97     38.37 o 
   2   7  28      573.30      560.86     24.55 o 
   3   7  28       36.69       27.83     18.75 o 
   4   7  28      545.34      522.05     36.79 o 
   5   7  28       48.42       50.10     25.73 o 
   6   7  28       40.41       42.01     34.29 o 
   0   8  28      347.91      289.14     29.40 o 
   1   8  28     1135.13     1079.90     38.32 o 
   2   8  28       24.13       47.34     19.53 o 
   3   8  28      279.68      272.03     24.72 o 
   4   8  28       13.31       43.85     20.86 o 
   5   8  28       59.07       75.96     31.82 o 
   6   8  28       62.46      155.62     40.09 o 
   0   9  28      218.64      281.61     37.98 o 
   1   9  28      494.93      468.20     32.08 o 
   2   9  28       98.04       74.17     23.44 o 
   3   9  28      879.08      903.92     50.99 o 
   4   9  28      212.17      235.17     37.78 o 
   5   9  28      436.37      410.27     45.14 o 
   0  10  28      872.90      827.09     64.73 o 
   1  10  28      109.36      100.34     39.59 o 
   2  10  28      355.58      402.22     39.37 o 
   3  10  28      317.36      414.04     44.54 o 
   4  10  28      577.69      754.00     69.01 o 
   0  11  28      216.61      223.39     55.33 o 
   1  11  28      566.06      638.65     60.69 o 
   2  11  28      240.98      261.18     42.95 o 
   3  11  28      124.29      173.66     39.72 o 
   0  12  28       56.59       51.81     59.24 o 
   1  12  28       89.68      -45.05     41.53 o 
   2  12  28       48.50       13.41     40.37 o 
   1   0  29      325.32      305.59     16.26 o 
   2   0  29        9.47       26.62     12.32 o 
   3   0  29       23.76       33.11     14.38 o 
   4   0  29        2.60      -23.04     15.36 o 
   5   0  29       61.09       29.48     21.77 o 
   6   0  29      168.09      178.97     29.76 o 
   7   0  29       36.56       60.21     32.81 o 
   8   0  29      129.30      158.38     45.84 o 
   0   1  29      445.70      452.96     18.23 o 
   1   1  29      967.55      962.15     20.56 o 
   2   1  29     1558.86     1495.90     31.71 o 
   3   1  29     1444.93     1360.05     30.55 o 
   4   1  29      627.80      675.67     23.20 o 
   5   1  29      371.78      371.62     21.76 o 
   6   1  29       56.93       28.06     18.97 o 
   7   1  29       83.49       66.09     22.27 o 
   8   1  29       10.86       67.32     29.96 o 
   0   2  29       12.05       -6.87      9.88 o 
   1   2  29     1453.96     1432.33     27.99 o 
   2   2  29      282.85      307.22     13.01 o 
   3   2  29      137.97      145.80     11.76 o 
   4   2  29      132.02      137.03     14.76 o 
   5   2  29      219.01      171.49     19.21 o 
   6   2  29      245.33      235.43     23.89 o 
   7   2  29      478.92      489.48     32.60 o 
   0   3  29      115.14      118.82     12.79 o 
   1   3  29        3.06        3.03      7.57 o 
   2   3  29      941.71      902.46     21.30 o 
   3   3  29       31.82       32.53      9.66 o 
   4   3  29      133.21      145.48     14.72 o 
   5   3  29      281.70      227.07     22.61 o 
   6   3  29       36.06       49.06     19.58 o 
   7   3  29     1062.79     1041.24     44.79 o 
   0   4  29      653.62      696.09     23.44 o 
   1   4  29      682.73      642.33     16.04 o 
   2   4  29      598.31      597.54     16.65 o 
   3   4  29      891.45      878.41     26.11 o 
   4   4  29      750.33      671.06     26.76 o 
   5   4  29     1198.71     1107.73     41.48 o 
   6   4  29      125.48      116.14     28.18 o 
   7   4  29      120.05       74.85     25.32 o 
   0   5  29       60.91       68.88     11.67 o 
   1   5  29      400.00      388.54     13.86 o 
   2   5  29       48.95       43.94      9.67 o 
   3   5  29       12.04       46.96     12.76 o 
   4   5  29      250.30      228.63     20.36 o 
   5   5  29      229.32      235.65     26.26 o 
   6   5  29       20.62       20.14     23.14 o 
   7   5  29       51.52       65.12     30.39 o 
   0   6  29      147.44      163.22     15.45 o 
   1   6  29     3032.37     2877.88     55.64 o 
   2   6  29      180.87      184.20     14.19 o 
   3   6  29      183.22      192.88     20.49 o 
   4   6  29       42.62       41.29     20.30 o 
   5   6  29      223.95      224.29     30.30 o 
   6   6  29       25.50       28.12     34.41 o 
   7   6  29       64.21       53.05     44.50 o 
   0   7  29      756.21      725.07     32.82 o 
   1   7  29      558.29      559.92     23.25 o 
   2   7  29      517.73      514.09     25.15 o 
   3   7  29      200.56      154.27     21.62 o 
   4   7  29      106.31      125.28     26.03 o 
   5   7  29      368.85      362.94     34.78 o 
   6   7  29       35.93       25.77     33.29 o 
   0   8  29       69.66       54.13     24.95 o 
   1   8  29      435.48      433.50     25.41 o 
   2   8  29        5.30      -22.81     19.10 o 
   3   8  29      107.91       77.43     20.24 o 
   4   8  29      238.91      195.91     30.66 o 
   5   8  29       38.80       49.08     32.26 o 
   6   8  29      108.77       86.94     58.16 o 
   0   9  29       35.02       61.24     27.39 o 
   1   9  29       93.07       89.66     20.87 o 
   2   9  29      369.51      371.91     31.55 o 
   3   9  29      311.14      345.72     33.24 o 
   4   9  29       42.03       63.04     34.77 o 
   5   9  29      163.19      179.81     42.65 o 
   0  10  29      107.35      150.65     37.03 o 
   1  10  29       54.79       90.78     29.42 o 
   2  10  29       27.74       36.66     29.00 o 
   3  10  29      117.99      113.11     40.54 o 
   4  10  29       51.35       13.60     38.97 o 
   0  11  29       23.77      -90.27     75.38 o 
   1  11  29      189.95      281.30     68.26 o 
   2  11  29       28.93       49.72     35.44 o 
   3  11  29       80.14       74.89     77.33 o 
   0  12  29        0.00        6.84     46.64 o 
   1  12  29      334.40      302.77     57.57 o 
   2  12  29      797.08      918.06     93.23 o 
   0   0  30       17.77       56.51     17.95 o 
   1   0  30      497.89      481.43     21.87 o 
   2   0  30      126.99      142.08     15.94 o 
   3   0  30     7353.53     7167.93    179.59 o 
   4   0  30      100.49       55.72     22.62 o 
   5   0  30       57.22       54.81     22.71 o 
   6   0  30       11.71      -25.40     24.46 o 
   7   0  30      296.79      301.97     37.36 o 
   0   1  30     2224.14     2237.25     61.13 o 
   1   1  30      525.48      491.49     15.73 o 
   2   1  30     3052.73     3078.30     59.48 o 
   3   1  30      394.41      375.78     15.95 o 
   4   1  30      802.24      795.73     27.65 o 
   5   1  30      504.96      493.15     25.76 o 
   6   1  30       94.29       74.32     19.82 o 
   7   1  30       15.91       32.15     20.84 o 
   0   2  30      222.69      242.14     16.45 o 
   1   2  30     1887.45     1871.41     37.67 o 
   2   2  30      176.31      179.70     11.84 o 
   3   2  30     1366.95     1324.45     30.83 o 
   4   2  30       13.95        1.77     13.21 o 
   5   2  30      294.33      303.25     22.37 o 
   6   2  30       92.52       53.49     18.99 o 
   7   2  30      101.80      109.35     24.91 o 
   0   3  30      443.99      426.16     19.50 o 
   1   3  30     1273.84     1227.01     25.83 o 
   2   3  30      194.26      202.29     11.93 o 
   3   3  30       20.98       12.45      9.66 o 
   4   3  30      201.99      210.00     17.56 o 
   5   3  30      179.53      213.32     21.36 o 
   6   3  30      142.06      141.63     22.48 o 
   7   3  30      702.81      660.04     36.45 o 
   0   4  30      104.20       83.51     12.94 o 
   1   4  30      155.18      143.91     10.09 o 
   2   4  30      963.25      950.16     22.77 o 
   3   4  30     1451.39     1348.32     37.93 o 
   4   4  30       13.73        8.61     14.76 o 
   5   4  30      750.93      711.85     33.81 o 
   6   4  30      890.30      877.37     44.10 o 
   7   4  30       64.45      114.92     27.53 o 
   0   5  30        1.18        6.90     11.39 o 
   1   5  30     1106.24     1111.49     26.22 o 
   2   5  30      731.23      668.89     21.05 o 
   3   5  30     1607.89     1527.90     42.93 o 
   4   5  30      715.53      628.93     30.72 o 
   5   5  30      157.08      137.89     24.01 o 
   6   5  30       59.73       29.10     23.06 o 
   7   5  30      235.95      252.19     38.88 o 
   0   6  30        1.95       18.78     13.47 o 
   1   6  30      168.62      173.22     13.97 o 
   2   6  30       31.10       41.86     13.29 o 
   3   6  30      377.07      357.34     25.47 o 
   4   6  30      288.99      262.16     29.56 o 
   5   6  30       31.78       64.85     25.38 o 
   6   6  30      481.46      577.77     47.51 o 
   0   7  30     1103.25      965.00     50.65 o 
   1   7  30     1079.63      992.10     37.88 o 
   2   7  30      541.85      513.70     25.17 o 
   3   7  30       85.96      107.33     21.45 o 
   4   7  30      193.02      182.38     27.40 o 
   5   7  30      221.69      248.46     31.16 o 
   6   7  30       42.04      -36.64     35.11 o 
   0   8  30      470.41      454.97     39.05 o 
   1   8  30      100.86      101.88     20.05 o 
   2   8  30     1396.86     1389.79     59.20 o 
   3   8  30       50.58       39.53     19.64 o 
   4   8  30       77.64       21.00     23.23 o 
   5   8  30      294.26      295.16     36.66 o 
   6   8  30      235.79      199.65     81.54 o 
   0   9  30      148.64      149.82     31.54 o 
   1   9  30       19.44        9.67     19.67 o 
   2   9  30      102.61      120.91     25.55 o 
   3   9  30       63.97      110.30     25.85 o 
   4   9  30       79.88       90.52     33.85 o 
   5   9  30      148.89      150.91     38.73 o 
   0  10  30        4.88       25.38     32.86 o 
   1  10  30      234.51      281.09     40.19 o 
   2  10  30       25.86       44.77     29.59 o 
   3  10  30       10.00      -29.08     46.62 o 
   4  10  30       19.66       20.53     41.37 o 
   0  11  30      247.28      238.63     75.61 o 
   1  11  30       38.21       76.95     38.85 o 
   2  11  30      172.66      195.95     45.36 o 
   3  11  30        1.17      -26.82     79.19 o 
   0  12  30       22.39       91.17     85.47 o 
   1  12  30      179.63      129.06     46.67 o 
   1   0  31       56.28       55.46     14.24 o 
   2   0  31     1339.66     1298.89     43.39 o 
   3   0  31     4360.24     4065.01    107.34 o 
   4   0  31      141.15      170.44     24.61 o 
   5   0  31      387.85      434.19     35.22 o 
   6   0  31       50.95       25.43     26.33 o 
   7   0  31       20.87       30.33     30.59 o 
   0   1  31       55.68       88.36     14.44 o 
   1   1  31     3216.92     3179.61     60.63 o 
   2   1  31      235.57      265.12     13.59 o 
   3   1  31      732.76      690.54     21.17 o 
   4   1  31      422.39      426.70     23.27 o 
   5   1  31     1434.83     1404.55     43.84 o 
   6   1  31       11.91       20.77     18.38 o 
   7   1  31      483.97      471.28     32.06 o 
   0   2  31      268.23      291.00     18.64 o 
   1   2  31      896.47      891.67     22.22 o 
   2   2  31      166.66      160.17     11.93 o 
   3   2  31     1434.11     1421.32     32.74 o 
   4   2  31     1221.03     1125.55     36.99 o 
   5   2  31      276.53      326.15     24.20 o 
   6   2  31       20.51       -1.01     18.25 o 
   7   2  31      849.53      855.77     40.12 o 
   0   3  31       58.25       61.13     13.95 o 
   1   3  31       34.87       38.95      9.22 o 
   2   3  31      633.36      563.01     17.49 o 
   3   3  31      785.70      748.34     24.06 o 
   4   3  31     1370.35     1318.93     42.76 o 
   5   3  31       20.92       31.35     18.04 o 
   6   3  31      180.68      152.46     24.26 o 
   7   3  31      202.01      199.92     27.83 o 
   0   4  31      794.56      732.33     27.85 o 
   1   4  31      579.52      587.61     16.95 o 
   2   4  31      170.93      178.47     12.35 o 
   3   4  31      965.49      961.55     32.20 o 
   4   4  31       79.40      105.33     17.06 o 
   5   4  31      287.40      263.74     24.28 o 
   6   4  31     1342.10     1310.00     58.25 o 
   7   4  31      384.77      398.55     35.43 o 
   0   5  31     1897.00     1818.15     54.22 o 
   1   5  31      461.42      442.22     17.01 o 
   2   5  31      396.04      401.10     18.14 o 
   3   5  31      605.31      599.22     26.59 o 
   4   5  31      351.22      314.50     24.89 o 
   5   5  31      356.29      382.52     31.78 o 
   6   5  31       77.75       57.08     24.42 o 
   7   5  31      128.68      154.49     46.90 o 
   0   6  31       17.67        8.45     15.20 o 
   1   6  31       70.43       63.93     13.24 o 
   2   6  31      543.34      513.40     24.05 o 
   3   6  31     1509.94     1447.73     55.05 o 
   4   6  31      391.87      385.36     33.02 o 
   5   6  31       43.77       34.17     25.04 o 
   6   6  31        9.77      -48.57     32.38 o 
   0   7  31      521.44      509.04     37.61 o 
   1   7  31      284.50      304.19     21.98 o 
   2   7  31      609.83      534.72     27.30 o 
   3   7  31     1014.86      880.72     42.78 o 
   4   7  31      922.18      853.18     48.17 o 
   5   7  31        9.17       34.88     38.38 o 
   6   7  31      110.75       34.28     31.34 o 
   0   8  31     1004.90      915.56     56.21 o 
   1   8  31      326.45      282.31     25.41 o 
   2   8  31      176.35      145.67     24.14 o 
   3   8  31       47.38       51.53     22.22 o 
   4   8  31       13.54      -37.17     30.45 o 
   5   8  31      220.56      256.40     34.92 o 
   0   9  31      542.32      605.54     53.03 o 
   1   9  31      106.18       88.59     27.77 o 
   2   9  31      354.26      352.67     32.51 o 
   3   9  31      242.84      236.54     35.78 o 
   4   9  31      191.29      130.72     39.74 o 
   5   9  31      131.51      111.89     56.77 o 
   0  10  31       20.23       23.66     63.33 o 
   1  10  31      169.77      115.44     30.07 o 
   2  10  31       43.62       58.91     30.84 o 
   3  10  31       96.15      125.09     45.63 o 
   4  10  31       22.87       82.06     46.37 o 
   0  11  31       18.99        6.51     87.10 o 
   1  11  31       36.10       57.21     49.70 o 
   2  11  31      127.81      182.44     39.97 o 
   3  11  31       71.38       80.94     55.28 o 
   0  12  31       23.96      105.82     87.10 o 
   0   0  32      701.82      573.93     36.42 o 
   1   0  32     2613.36     2558.39     77.91 o 
   2   0  32      433.45      447.65     25.27 o 
   3   0  32      256.45      316.95     21.55 o 
   4   0  32      987.15      958.69     46.95 o 
   5   0  32       12.14       16.56     37.06 o 
   6   0  32        3.82       11.90     24.86 o 
   7   0  32      106.29       81.35     38.15 o 
   0   1  32        0.80        0.99     13.03 o 
   1   1  32     2096.81     1968.63     41.11 o 
   2   1  32      760.76      731.49     21.56 o 
   3   1  32       43.91       24.21     11.06 o 
   4   1  32      501.79      527.78     25.67 o 
   5   1  32     2373.87     2076.74     63.73 o 
   6   1  32      122.10      110.79     20.48 o 
   7   1  32      196.87      202.78     26.09 o 
   0   2  32      575.69      585.74     25.19 o 
   1   2  32     3344.26     3198.06     61.28 o 
   2   2  32      188.20      186.11     12.79 o 
   3   2  32     1013.81     1059.20     29.37 o 
   4   2  32      167.75      139.29     18.63 o 
   5   2  32      149.32      130.66     21.73 o 
   6   2  32       11.62       -4.62     19.85 o 
   7   2  32      616.94      609.06     35.62 o 
   0   3  32      132.41      163.22     16.45 o 
   1   3  32      171.55      201.15     12.13 o 
   2   3  32      107.98      102.72     11.39 o 
   3   3  32      596.36      590.54     22.00 o 
   4   3  32      330.67      292.91     23.47 o 
   5   3  32      392.70      376.91     27.28 o 
   6   3  32       60.80       78.04     21.30 o 
   7   3  32      953.99      976.94     45.52 o 
   0   4  32       26.41       -4.63     13.44 o 
   1   4  32       58.39       66.02      9.60 o 
   2   4  32      785.50      747.17     22.72 o 
   3   4  32      830.95      805.45     29.19 o 
   4   4  32      779.03      818.87     34.08 o 
   5   4  32       92.22       83.63     20.65 o 
   6   4  32      361.99      338.55     33.26 o 
   7   4  32      225.45      228.13     35.92 o 
   0   5  32     1279.34     1166.12     45.03 o 
   1   5  32      153.49      164.51     14.73 o 
   2   5  32       70.10       81.55     13.58 o 
   3   5  32      886.68      811.74     31.28 o 
   4   5  32       23.95       -3.96     18.06 o 
   5   5  32      175.34      159.73     28.47 o 
   6   5  32      284.02      288.73     31.44 o 
   0   6  32      326.66      306.14     25.20 o 
   1   6  32       10.28       13.79     13.37 o 
   2   6  32     1538.91     1442.91     48.73 o 
   3   6  32      473.32      485.17     31.49 o 
   4   6  32       55.04       -2.44     25.95 o 
   5   6  32      130.41      142.33     29.09 o 
   6   6  32       50.72       66.15     31.34 o 
   0   7  32       73.33       74.63     28.30 o 
   1   7  32       56.30       55.61     17.99 o 
   2   7  32      670.68      585.42     35.88 o 
   3   7  32      196.44      187.56     26.19 o 
   4   7  32      302.33      276.36     30.60 o 
   5   7  32       78.76       63.17     28.31 o 
   6   7  32       56.45      145.20     42.91 o 
   0   8  32      184.37      156.75     35.38 o 
   1   8  32      827.32      875.56     43.82 o 
   2   8  32       74.24       95.58     24.12 o 
   3   8  32      192.29      183.72     26.35 o 
   4   8  32       60.76       48.26     25.20 o 
   5   8  32       20.86      -14.89     25.80 o 
   0   9  32        0.94       41.10     31.71 o 
   1   9  32      176.75      255.05     30.04 o 
   2   9  32      271.48      310.68     30.01 o 
   3   9  32       77.62       41.64     33.23 o 
   4   9  32       30.98       40.19     41.14 o 
   5   9  32      106.72      -67.22     69.07 o 
   0  10  32      851.79      843.74    110.80 o 
   1  10  32        4.04       30.21     27.12 o 
   2  10  32        1.31        9.59     34.18 o 
   3  10  32      139.76       96.37     50.17 o 
   4  10  32      281.02      279.17     56.38 o 
   0  11  32       36.21     -106.23     70.82 o 
   1  11  32      131.32       88.43     66.75 o 
   2  11  32      363.06      362.84     84.09 o 
   1   0  33      363.19      437.01     24.79 o 
   2   0  33        7.09       12.26     15.04 o 
   3   0  33     7479.61     7010.81    207.08 o 
   4   0  33        8.06       24.20     22.25 o 
   5   0  33     1031.29      992.75     55.05 o 
   6   0  33      106.54      180.44     31.47 o 
   7   0  33        2.44       -6.03     28.75 o 
   0   1  33      730.74      676.43     29.00 o 
   1   1  33      373.69      385.26     16.08 o 
   2   1  33      906.62      854.59     23.95 o 
   3   1  33      463.27      459.15     19.65 o 
   4   1  33     1992.51     1895.91     53.21 o 
   5   1  33     2146.49     2184.18     66.09 o 
   6   1  33      498.57      548.78     31.48 o 
   7   1  33       31.01        6.97     21.22 o 
   0   2  33     1271.51     1262.11     40.29 o 
   1   2  33     2931.44     2873.56     56.33 o 
   2   2  33     1850.10     1771.61     36.95 o 
   3   2  33     1165.04     1180.25     34.09 o 
   4   2  33       51.87       56.39     16.78 o 
   5   2  33      155.64      184.62     22.88 o 
   6   2  33      258.51      260.67     26.25 o 
   7   2  33      510.14      459.58     34.32 o 
   0   3  33     5926.11     5682.59    139.83 o 
   1   3  33     1141.28     1171.54     27.29 o 
   2   3  33     1729.18     1632.82     36.28 o 
   3   3  33      644.30      647.10     24.04 o 
   4   3  33       49.71       34.58     17.14 o 
   5   3  33       61.97       74.52     20.42 o 
   6   3  33      164.96      124.70     23.59 o 
   7   3  33      579.78      523.97     37.42 o 
   0   4  33     1203.20     1144.90     38.01 o 
   1   4  33      242.30      259.92     13.25 o 
   2   4  33     1067.07     1050.56     31.32 o 
   3   4  33      460.53      461.80     22.54 o 
   4   4  33      404.16      348.47     26.09 o 
   5   4  33      369.22      352.02     28.02 o 
   6   4  33       35.28      -21.33     24.34 o 
   7   4  33      114.79       80.27     53.35 o 
   0   5  33      201.37      239.02     24.26 o 
   1   5  33      718.74      675.47     26.29 o 
   2   5  33      996.35      979.77     33.37 o 
   3   5  33       26.53       34.96     17.85 o 
   4   5  33       70.59       65.54     20.32 o 
   5   5  33     1241.14     1171.15     52.15 o 
   6   5  33       15.47       50.29     24.61 o 
   0   6  33     2096.89     2005.05     79.05 o 
   1   6  33      418.96      400.95     21.70 o 
   2   6  33     2039.90     1857.54     58.03 o 
   3   6  33      541.49      499.69     32.58 o 
   4   6  33       76.72       70.79     25.66 o 
   5   6  33       63.81       29.93     25.59 o 
   6   6  33       78.85      115.25     32.28 o 
   0   7  33       45.23       21.74     29.24 o 
   1   7  33      686.42      612.65     36.09 o 
   2   7  33      828.31      752.69     38.50 o 
   3   7  33      485.35      499.65     35.20 o 
   4   7  33      129.16      124.23     26.93 o 
   5   7  33       68.89       52.77     31.41 o 
   6   7  33      290.89      328.68     43.23 o 
   0   8  33     1815.17     1675.44    101.27 o 
   1   8  33      159.70      138.17     25.00 o 
   2   8  33       92.66       89.79     24.15 o 
   3   8  33      141.03      156.57     24.75 o 
   4   8  33       31.09       24.17     25.01 o 
   5   8  33       91.79      103.45     29.31 o 
   0   9  33      195.91      238.53     46.77 o 
   1   9  33       15.86       44.45     21.66 o 
   2   9  33       14.92       38.59     32.27 o 
   3   9  33      488.51      471.60     48.75 o 
   4   9  33       60.41       69.97     33.72 o 
   0  10  33      147.79      138.78     75.30 o 
   1  10  33        6.85      -19.35     35.49 o 
   2  10  33      205.67      221.58     57.45 o 
   3  10  33       66.11       25.59     72.38 o 
   0  11  33        3.95     -108.67     72.45 o 
   1  11  33      304.85      336.84    108.67 o 
   2  11  33      204.64       89.16    150.59 o 
   0   0  34      382.30      337.03     33.50 o 
   1   0  34      511.48      511.59     27.58 o 
   2   0  34     2549.48     2488.08     74.10 o 
   3   0  34     3778.51     3867.72    123.43 o 
   4   0  34      725.52      705.62     45.47 o 
   5   0  34      668.74      624.03     47.70 o 
   6   0  34      123.72      138.80     34.13 o 
   7   0  34       18.05       30.66     29.99 o 
   0   1  34     1255.57     1204.06     42.86 o 
   1   1  34     3266.63     3144.17     64.33 o 
   2   1  34      348.37      373.30     16.63 o 
   3   1  34     1399.86     1304.71     38.18 o 
   4   1  34        0.76       34.94     16.01 o 
   5   1  34     1136.00     1128.08     45.53 o 
   6   1  34      458.78      493.52     32.38 o 
   7   1  34      350.63      355.36     30.54 o 
   0   2  34      397.97      451.09     24.01 o 
   1   2  34      688.42      681.54     20.60 o 
   2   2  34      736.57      745.54     22.08 o 
   3   2  34     2126.57     2121.46     55.07 o 
   4   2  34      196.23      188.87     20.40 o 
   5   2  34       10.70       -3.15     18.48 o 
   6   2  34       45.37       62.11     21.47 o 
   7   2  34      541.45      548.65     43.05 o 
   0   3  34        2.62       27.27     14.14 o 
   1   3  34     1017.19      968.30     24.63 o 
   2   3  34       79.41       62.72     12.27 o 
   3   3  34     1632.70     1566.52     44.00 o 
   4   3  34      217.97      239.47     22.02 o 
   5   3  34      797.57      769.41     36.49 o 
   6   3  34       40.88       49.71     24.64 o 
   7   3  34      273.94      227.19     33.52 o 
   0   4  34      741.74      760.51     33.70 o 
   1   4  34      811.20      768.67     23.23 o 
   2   4  34      841.22      802.00     28.57 o 
   3   4  34      322.96      314.65     22.02 o 
   4   4  34      286.66      254.09     24.22 o 
   5   4  34      442.97      384.25     30.59 o 
   6   4  34      102.19      124.25     33.79 o 
   0   5  34     1093.78     1146.38     51.38 o 
   1   5  34      893.49      783.97     28.59 o 
   2   5  34      565.21      565.93     27.44 o 
   3   5  34       43.95       52.07     18.09 o 
   4   5  34       15.62       24.29     19.65 o 
   5   5  34      520.01      508.51     34.64 o 
   6   5  34       33.56      -27.04     30.29 o 
   0   6  34        1.75       -9.11     19.88 o 
   1   6  34      454.59      373.50     21.40 o 
   2   6  34      170.81      138.73     20.62 o 
   3   6  34      232.32      140.06     27.73 o 
   4   6  34      167.86      131.19     27.21 o 
   5   6  34      162.76      148.91     31.43 o 
   6   6  34      150.74      144.57     41.33 o 
   0   7  34      134.15      136.69     32.70 o 
   1   7  34      366.49      341.94     30.00 o 
   2   7  34       62.00       69.25     19.94 o 
   3   7  34      611.17      594.66     38.29 o 
   4   7  34      178.97      150.06     28.94 o 
   5   7  34      199.61      188.58     34.05 o 
   0   8  34      232.17      167.77     37.33 o 
   1   8  34      116.99      114.92     24.37 o 
   2   8  34       13.25       -7.41     28.73 o 
   3   8  34      140.80      179.05     24.27 o 
   4   8  34       83.87      141.90     28.44 o 
   5   8  34       62.20       93.41     35.18 o 
   0   9  34       31.53       89.08     73.30 o 
   1   9  34        3.42       68.51     23.94 o 
   2   9  34      546.04      611.65     43.42 o 
   3   9  34      193.63      235.12     48.38 o 
   4   9  34      218.60      280.81     47.37 o 
   0  10  34       24.01       14.89     49.25 o 
   1  10  34      151.17      140.27     37.27 o 
   2  10  34       13.08        1.52     40.86 o 
   3  10  34      159.32      203.69     52.57 o 
   0  11  34      203.48       61.87    107.45 o 
   1  11  34      105.99       87.00     91.17 o 
   2  11  34       29.88       59.89     89.14 o 
   1   0  35     1281.17     1282.74     45.66 o 
   2   0  35      495.97      547.24     29.73 o 
   3   0  35     3678.75     3480.91    117.38 o 
   4   0  35      169.04      218.57     29.97 o 
   5   0  35        0.14       25.30     33.54 o 
   6   0  35      501.62      486.71     49.24 o 
   7   0  35        6.46        5.42     47.01 o 
   0   1  35      318.90      355.55     23.63 o 
   1   1  35     6755.35     6648.48    125.15 o 
   2   1  35     1355.75     1246.00     32.94 o 
   3   1  35      515.31      527.55     25.82 o 
   4   1  35      154.04      158.17     20.43 o 
   5   1  35      820.52      767.45     38.20 o 
   6   1  35      308.48      340.49     28.93 o 
   7   1  35      254.17      260.02     29.40 o 
   0   2  35       22.50       11.49     14.98 o 
   1   2  35      252.22      228.67     14.32 o 
   2   2  35      450.65      474.11     20.07 o 
   3   2  35     1513.29     1521.83     45.72 o 
   4   2  35      197.92      204.58     20.84 o 
   5   2  35      272.76      269.80     27.47 o 
   6   2  35      277.84      323.71     28.39 o 
   7   2  35      303.80      323.90     37.85 o 
   0   3  35      995.04      936.33     36.55 o 
   1   3  35     3100.39     3089.01     63.97 o 
   2   3  35      255.54      279.60     17.41 o 
   3   3  35      254.81      245.09     21.42 o 
   4   3  35      734.75      768.97     34.81 o 
   5   3  35      429.13      398.09     29.65 o 
   6   3  35       68.71      108.29     26.25 o 
   7   3  35      147.93      107.42     32.01 o 
   0   4  35      298.20      335.67     24.17 o 
   1   4  35       77.35       84.53     12.67 o 
   2   4  35      237.43      230.95     18.48 o 
   3   4  35     1570.99     1464.64     48.26 o 
   4   4  35       42.64       17.54     19.93 o 
   5   4  35       49.78       28.28     22.04 o 
   6   4  35      101.28       74.37     27.05 o 
   0   5  35      158.83      188.79     24.60 o 
   1   5  35      150.55      155.16     18.32 o 
   2   5  35      192.50      203.09     19.90 o 
   3   5  35      807.04      752.61     34.69 o 
   4   5  35      581.02      586.08     35.86 o 
   5   5  35       62.19       45.06     23.58 o 
   6   5  35       14.93       32.47     30.19 o 
   0   6  35        0.87       -8.14     19.93 o 
   1   6  35       62.55       37.15     17.26 o 
   2   6  35      143.35      140.96     24.29 o 
   3   6  35      577.67      596.18     38.32 o 
   4   6  35     1067.46      974.43     52.09 o 
   5   6  35      970.86      982.57     60.26 o 
   6   6  35      157.27      168.71     39.95 o 
   0   7  35       17.98      -10.64     28.47 o 
   1   7  35      277.46      277.57     28.70 o 
   2   7  35      206.04      167.94     23.90 o 
   3   7  35       63.64       36.74     22.85 o 
   4   7  35       13.34        6.07     26.58 o 
   5   7  35        9.56      -10.25     34.23 o 
   0   8  35      256.07      142.23     38.52 o 
   1   8  35      447.04      469.11     35.41 o 
   2   8  35       31.04        9.05     24.28 o 
   3   8  35       57.57       50.30     32.00 o 
   4   8  35      160.55      288.83     33.61 o 
   5   8  35      348.38      292.91     44.65 o 
   0   9  35        8.20       20.13     86.20 o 
   1   9  35       12.58       93.42     24.86 o 
   2   9  35      460.86      438.23     38.72 o 
   3   9  35      148.03       88.04     35.64 o 
   4   9  35      114.43       42.77     53.52 o 
   0  10  35      733.49      760.91    102.45 o 
   1  10  35       38.92       20.01     39.69 o 
   2  10  35      407.18      478.73     58.20 o 
   3  10  35       49.20      141.53     78.45 o 
   0  11  35      323.96      282.46    118.85 o 
   1  11  35       34.44     -126.99     84.66 o 
   0   0  36      564.04      499.59     39.83 o 
   1   0  36        2.68       -7.68     16.27 o 
   2   0  36      717.28      735.60     37.61 o 
   3   0  36      479.00      432.68     34.62 o 
   4   0  36      109.35      173.07     29.58 o 
   5   0  36      364.84      390.04     41.15 o 
   6   0  36       71.10       79.31     33.11 o 
   7   0  36       82.17       53.61     38.52 o 
   0   1  36     3116.70     3045.30     92.14 o 
   1   1  36     1817.19     1899.26     43.76 o 
   2   1  36     1700.55     1572.35     42.60 o 
   3   1  36      241.54      270.71     20.80 o 
   4   1  36      647.79      571.66     31.29 o 
   5   1  36      293.28      286.10     26.71 o 
   6   1  36      492.16      578.00     36.09 o 
   7   1  36      331.49      315.22     36.60 o 
   0   2  36      155.18      129.94     19.21 o 
   1   2  36      896.17      864.29     28.19 o 
   2   2  36     2171.30     1992.70     58.82 o 
   3   2  36      836.19      896.43     34.46 o 
   4   2  36      597.61      595.20     30.02 o 
   5   2  36       73.33       75.12     22.40 o 
   6   2  36      110.21      135.62     25.61 o 
   7   2  36      623.62      613.37     49.95 o 
   0   3  36       73.54       61.55     18.22 o 
   1   3  36      913.84     1004.56     30.09 o 
   2   3  36      391.87      358.23     20.07 o 
   3   3  36     1011.93     1047.49     39.62 o 
   4   3  36      214.74      182.36     22.58 o 
   5   3  36      259.39      228.06     25.45 o 
   6   3  36      138.09      103.57     25.11 o 
   0   4  36     1012.83      861.46     38.07 o 
   1   4  36      416.53      378.28     19.80 o 
   2   4  36      240.60      217.93     19.09 o 
   3   4  36      729.68      737.87     33.32 o 
   4   4  36      485.16      476.60     31.92 o 
   5   4  36      197.37      124.18     24.33 o 
   6   4  36       68.75       33.53     26.97 o 
   0   5  36      319.07      306.74     30.45 o 
   1   5  36      800.50      749.43     31.96 o 
   2   5  36      111.59      114.73     19.08 o 
   3   5  36       58.40       89.81     20.41 o 
   4   5  36      227.61      296.79     28.19 o 
   5   5  36      413.58      420.49     36.20 o 
   6   5  36      354.49      327.43     39.69 o 
   0   6  36     1096.62      984.29     52.47 o 
   1   6  36      218.74      226.94     20.52 o 
   2   6  36      697.26      697.15     39.71 o 
   3   6  36      525.12      503.53     35.95 o 
   4   6  36      631.13      592.05     41.56 o 
   5   6  36      276.66      270.58     37.91 o 
   0   7  36       28.99       26.92     36.45 o 
   1   7  36      444.81      433.70     31.58 o 
   2   7  36      226.59      160.48     23.56 o 
   3   7  36       83.69       56.97     28.43 o 
   4   7  36      119.55      148.68     31.86 o 
   5   7  36      279.74      285.37     41.05 o 
   0   8  36        0.08      -37.22     44.55 o 
   1   8  36       43.69       36.83     25.36 o 
   2   8  36      165.03      133.08     27.11 o 
   3   8  36      155.68      153.90     28.75 o 
   4   8  36      258.01      237.66     41.96 o 
   0   9  36      269.72      227.38     45.06 o 
   1   9  36        4.33       13.57     31.19 o 
   2   9  36      239.27      276.62     34.62 o 
   3   9  36       50.47       44.15     33.88 o 
   4   9  36       81.26        3.22     68.30 o 
   0  10  36       30.51       44.28     51.92 o 
   1  10  36      153.00      114.10     37.46 o 
   2  10  36      239.57      197.80     49.92 o 
   1   0  37      295.35      276.76     25.90 o 
   2   0  37     1078.16     1062.44     47.98 o 
   3   0  37       21.28       27.05     26.46 o 
   4   0  37      428.03      441.66     39.35 o 
   5   0  37     1046.68      931.73     59.34 o 
   6   0  37      335.23      368.71     46.80 o 
   0   1  37     2743.89     2480.16     81.29 o 
   1   1  37      818.81      832.43     28.65 o 
   2   1  37      667.04      671.89     27.28 o 
   3   1  37     1091.24     1090.86     38.83 o 
   4   1  37      126.66      127.59     21.03 o 
   5   1  37      846.33      904.31     42.01 o 
   6   1  37      314.43      333.79     32.25 o 
   0   2  37       44.33       43.01     19.66 o 
   1   2  37     3504.77     3257.87     79.13 o 
   2   2  37      303.05      321.48     20.11 o 
   3   2  37      206.31      207.91     19.94 o 
   4   2  37      196.29      217.62     22.30 o 
   5   2  37      368.38      356.37     29.82 o 
   6   2  37       84.92      129.57     25.71 o 
   0   3  37      228.63      242.24     26.20 o 
   1   3  37     1963.42     1919.67     52.73 o 
   2   3  37       49.71       49.92     15.15 o 
   3   3  37      451.43      480.12     28.78 o 
   4   3  37      579.38      607.38     33.34 o 
   5   3  37      430.55      406.74     30.67 o 
   6   3  37      290.02      341.01     32.86 o 
   0   4  37       62.17       17.27     23.07 o 
   1   4  37      101.15      130.72     17.65 o 
   2   4  37     1216.12     1157.23     40.90 o 
   3   4  37      496.94      522.71     30.38 o 
   4   4  37      181.98      221.22     25.41 o 
   5   4  37      396.07      400.15     33.57 o 
   6   4  37      226.86      214.71     30.13 o 
   0   5  37      361.40      358.68     31.95 o 
   1   5  37      231.48      196.15     20.78 o 
   2   5  37        0.42        7.61     16.93 o 
   3   5  37      295.51      265.91     26.70 o 
   4   5  37      170.89      205.66     33.05 o 
   5   5  37      706.35      696.82     44.86 o 
   6   5  37        0.84       77.15     34.01 o 
   0   6  37        2.00        0.06     29.50 o 
   1   6  37        9.81       -9.24     20.52 o 
   2   6  37      220.10      194.28     26.04 o 
   3   6  37      241.66      191.59     32.61 o 
   4   6  37      155.60      118.41     29.19 o 
   5   6  37      428.66      470.55     43.34 o 
   0   7  37      177.90      139.55     44.00 o 
   1   7  37      298.16      325.98     28.57 o 
   2   7  37      239.41      258.20     26.06 o 
   3   7  37      184.45      199.07     30.80 o 
   4   7  37      157.08      134.58     30.17 o 
   5   7  37      133.90      154.02     40.80 o 
   0   8  37      578.82      434.63     82.94 o 
   1   8  37      287.37      316.64     32.50 o 
   2   8  37      379.05      388.74     41.53 o 
   3   8  37       30.12       26.65     25.09 o 
   4   8  37      335.69      376.27     38.19 o 
   0   9  37        0.57       63.74     41.85 o 
   1   9  37      365.15      443.92     45.20 o 
   2   9  37      409.51      347.24     37.39 o 
   3   9  37      369.53      430.54     44.28 o 
   0  10  37       42.40       59.21     47.44 o 
   1  10  37      412.01      445.80     50.88 o 
   2  10  37       74.60        4.11     56.90 o 
   0   0  38     1683.22     1613.06    100.42 o 
   1   0  38      980.78     1028.32     50.19 o 
   2   0  38      448.34      447.64     34.54 o 
   3   0  38     1990.55     1999.44     84.45 o 
   4   0  38     1741.40     1676.22     75.87 o 
   5   0  38      487.92      594.68     50.83 o 
   6   0  38       83.39      157.94     36.89 o 
   0   1  38       62.99      101.20     21.13 o 
   1   1  38     2255.28     2239.78     58.78 o 
   2   1  38      228.18      199.26     19.63 o 
   3   1  38     2218.25     2074.96     60.62 o 
   4   1  38      184.39      221.53     24.49 o 
   5   1  38      373.30      360.36     29.20 o 
   6   1  38       71.30       66.44     25.70 o 
   0   2  38      291.03      262.27     26.13 o 
   1   2  38      987.80      950.42     31.41 o 
   2   2  38       72.21       50.83     15.41 o 
   3   2  38       25.33       17.09     17.92 o 
   4   2  38       93.70      112.90     20.49 o 
   5   2  38      250.28      234.97     26.97 o 
   6   2  38       13.55       26.79     23.94 o 
   0   3  38       56.74       24.60     21.54 o 
   1   3  38     2110.86     1936.20     52.64 o 
   2   3  38      163.21      163.52     18.61 o 
   3   3  38      113.88       81.42     20.13 o 
   4   3  38      346.91      297.10     26.31 o 
   5   3  38      102.56      119.99     25.05 o 
   6   3  38       34.13       -7.56     27.91 o 
   0   4  38      809.73      721.66     48.87 o 
   1   4  38      456.69      360.13     22.86 o 
   2   4  38      539.37      497.21     27.60 o 
   3   4  38     1728.75     1582.57     57.54 o 
   4   4  38       43.66       18.59     21.48 o 
   5   4  38      189.44      195.88     28.26 o 
   6   4  38      149.44      213.47     35.26 o 
   0   5  38      448.09      459.34     39.68 o 
   1   5  38      522.68      590.20     31.62 o 
   2   5  38        4.60        4.63     18.06 o 
   3   5  38      373.95      390.71     30.28 o 
   4   5  38      195.07      206.34     28.44 o 
   5   5  38      181.68      160.68     31.44 o 
   0   6  38        0.13       12.98     24.22 o 
   1   6  38      500.48      461.44     29.36 o 
   2   6  38       22.35       34.59     21.58 o 
   3   6  38      176.77       84.80     28.13 o 
   4   6  38       55.28       62.38     29.77 o 
   5   6  38       47.65       78.07     30.07 o 
   0   7  38      565.67      524.19     56.39 o 
   1   7  38       54.89       33.50     21.08 o 
   2   7  38      168.55      176.41     24.95 o 
   3   7  38       76.44       63.44     30.31 o 
   4   7  38       48.81       32.67     38.28 o 
   5   7  38      622.54      656.56     66.39 o 
   0   8  38      426.09      359.42     46.67 o 
   1   8  38      205.90      168.79     29.35 o 
   2   8  38      427.68      498.43     44.67 o 
   3   8  38      139.08      154.70     33.46 o 
   4   8  38       47.39      -13.93     52.59 o 
   0   9  38      681.12      733.14     78.97 o 
   1   9  38       20.47       13.72     29.11 o 
   2   9  38      462.85      513.97     51.97 o 
   3   9  38      469.18      612.56     54.16 o 
   0  10  38      103.19       16.61     40.35 o 
   1  10  38       67.88      103.68     45.35 o 
   2  10  38      427.10      330.93     78.55 o 
   1   0  39     2009.38     1717.17     77.99 o 
   2   0  39      127.73      148.55     25.59 o 
   3   0  39      302.92      310.00     33.96 o 
   4   0  39       19.62       21.31     27.61 o 
   5   0  39       90.65      107.54     31.34 o 
   6   0  39      187.36      161.23     39.42 o 
   0   1  39       47.82       46.67     21.80 o 
   1   1  39      276.25      270.80     21.15 o 
   2   1  39      209.45      242.39     20.93 o 
   3   1  39      589.81      588.16     32.57 o 
   4   1  39      465.37      455.58     30.59 o 
   5   1  39      347.18      377.47     29.96 o 
   6   1  39       53.93       22.92     24.29 o 
   0   2  39       12.90        5.65     19.37 o 
   1   2  39      162.57      176.21     17.70 o 
   2   2  39      125.78      114.01     18.19 o 
   3   2  39      281.51      234.94     23.31 o 
   4   2  39      157.00      144.34     22.91 o 
   5   2  39       11.81        8.14     27.45 o 
   6   2  39        1.65       73.48     25.71 o 
   0   3  39       28.80       37.84     22.43 o 
   1   3  39       94.37       88.28     17.35 o 
   2   3  39      188.96      158.74     19.76 o 
   3   3  39      159.93      126.73     22.40 o 
   4   3  39       71.38       60.22     21.49 o 
   5   3  39      562.29      592.72     38.81 o 
   6   3  39       60.74       57.61     33.81 o 
   0   4  39      678.00      542.84     44.79 o 
   1   4  39       21.66       32.90     16.27 o 
   2   4  39      163.32      158.48     20.30 o 
   3   4  39      680.72      679.33     36.62 o 
   4   4  39      364.63      335.34     30.01 o 
   5   4  39      169.60      204.83     32.20 o 
   6   4  39      225.90      228.53     45.08 o 
   0   5  39       96.14      115.39     28.85 o 
   1   5  39      272.21      232.43     24.17 o 
   2   5  39      160.60      159.45     23.22 o 
   3   5  39      144.70      112.86     23.44 o 
   4   5  39      461.97      402.24     35.60 o 
   5   5  39      641.14      636.67     44.61 o 
   0   6  39     1080.71      986.42     59.90 o 
   1   6  39      390.69      385.05     27.67 o 
   2   6  39      183.60      172.26     26.78 o 
   3   6  39      308.66      284.14     35.05 o 
   4   6  39      383.27      314.36     37.67 o 
   5   6  39      175.31      241.90     46.28 o 
   0   7  39       45.86       13.13     34.66 o 
   1   7  39       23.23       37.45     27.38 o 
   2   7  39      225.73      268.07     29.38 o 
   3   7  39      148.96      187.61     31.07 o 
   4   7  39      430.42      414.04     39.63 o 
   0   8  39      618.02      752.82     64.91 o 
   1   8  39      195.61      179.69     30.71 o 
   2   8  39      448.86      410.74     40.40 o 
   3   8  39       57.44      137.52     31.25 o 
   4   8  39      148.77       69.86     37.58 o 
   0   9  39     1462.68     1679.58    145.38 o 
   1   9  39      180.91      208.38     44.17 o 
   2   9  39       31.47       22.08     31.65 o 
   3   9  39      156.92      251.51     43.69 o 
   0  10  39      224.68      254.17     61.75 o 
   1  10  39       25.91       96.27     43.17 o 
   0   0  40     1153.05     1179.35     81.49 o 
   1   0  40       99.51      107.99     26.87 o 
   2   0  40        9.60       27.28     22.77 o 
   3   0  40      151.93      112.95     28.52 o 
   4   0  40       39.67       76.74     30.69 o 
   5   0  40       11.23       34.22     30.64 o 
   6   0  40        7.27      -17.95     35.84 o 
   0   1  40      259.28      242.30     29.07 o 
   1   1  40       95.60      112.11     18.28 o 
   2   1  40      127.64      129.48     19.86 o 
   3   1  40      112.59       74.91     21.22 o 
   4   1  40      270.74      251.00     26.61 o 
   5   1  40      206.84      226.50     25.80 o 
   6   1  40       38.43       19.49     30.27 o 
   0   2  40       83.95       63.64     23.74 o 
   1   2  40      529.23      477.76     24.58 o 
   2   2  40     1190.77     1038.86     37.49 o 
   3   2  40       26.05       21.74     18.81 o 
   4   2  40       79.55       88.89     21.84 o 
   5   2  40      277.11      217.50     27.17 o 
   6   2  40      294.97      369.77     34.91 o 
   0   3  40     1051.59      898.93     48.86 o 
   1   3  40       81.12       93.26     17.94 o 
   2   3  40       76.40      100.89     19.15 o 
   3   3  40       29.89       30.11     20.40 o 
   4   3  40      449.26      487.08     31.78 o 
   5   3  40       81.17       66.16     27.42 o 
   6   3  40       52.34       65.73     29.55 o 
   0   4  40      182.61      114.09     29.31 o 
   1   4  40      923.52      918.91     39.98 o 
   2   4  40       83.08       52.05     21.39 o 
   3   4  40      123.05      110.09     22.85 o 
   4   4  40       77.37       50.93     23.25 o 
   5   4  40       95.86      119.00     27.50 o 
   0   5  40       34.65       44.41     26.88 o 
   1   5  40      395.41      454.58     29.47 o 
   2   5  40       70.55       85.15     21.87 o 
   3   5  40      312.48      286.40     29.00 o 
   4   5  40      203.79       98.71     27.71 o 
   5   5  40      382.98      427.68     38.93 o 
   0   6  40       11.77       13.27     25.88 o 
   1   6  40       77.74       50.35     19.70 o 
   2   6  40      239.30      240.77     26.97 o 
   3   6  40       28.86       -3.05     27.39 o 
   4   6  40      134.90      156.51     32.48 o 
   5   6  40       21.85       15.67     57.03 o 
   0   7  40      105.30       19.66     38.08 o 
   1   7  40       61.36       70.19     26.19 o 
   2   7  40      417.70      497.34     33.94 o 
   3   7  40      545.29      548.60     42.36 o 
   4   7  40      249.26      326.43     39.24 o 
   0   8  40      100.50      183.94     40.45 o 
   1   8  40       46.23        6.98     26.30 o 
   2   8  40      325.53      402.47     41.94 o 
   3   8  40       57.12      152.51     33.40 o 
   0   9  40      737.19      927.18     97.28 o 
   1   9  40       25.92        5.31     31.32 o 
   2   9  40       92.35        1.49     66.68 o 
   1   0  41       70.49       47.97     25.70 o 
   2   0  41      296.60      288.24     32.63 o 
   3   0  41       14.33        2.97     26.55 o 
   4   0  41       29.05      -16.29     28.08 o 
   5   0  41      608.72      607.97     53.40 o 
   6   0  41        3.05      -18.51     34.17 o 
   0   1  41      342.04      363.37     34.35 o 
   1   1  41      247.44      236.54     22.09 o 
   2   1  41      749.54      707.87     34.08 o 
   3   1  41      213.36      191.97     24.63 o 
   4   1  41        6.41       -7.89     19.91 o 
   5   1  41       42.37       65.04     22.61 o 
   6   1  41      115.21       88.45     29.11 o 
   0   2  41       38.79       30.18     23.47 o 
   1   2  41      148.51      140.69     19.13 o 
   2   2  41      137.56      140.27     19.73 o 
   3   2  41       94.66       69.44     21.15 o 
   4   2  41       83.62      112.60     22.48 o 
   5   2  41       12.67       70.25     22.62 o 
   6   2  41      306.56      342.88     35.40 o 
   0   3  41       33.64       32.63     24.93 o 
   1   3  41      558.40      516.89     29.65 o 
   2   3  41      219.21      248.92     24.04 o 
   3   3  41      101.15      109.62     22.72 o 
   4   3  41       48.58       96.83     21.81 o 
   5   3  41       56.92       89.62     26.30 o 
   0   4  41      214.78      297.09     38.43 o 
   1   4  41       92.26       63.41     21.17 o 
   2   4  41        2.18       10.70     17.92 o 
   3   4  41       61.09        5.05     23.70 o 
   4   4  41       29.71       41.89     23.42 o 
   5   4  41      301.47      319.78     32.83 o 
   0   5  41       36.29       22.25     25.65 o 
   1   5  41      233.61      290.22     26.86 o 
   2   5  41      150.06      150.74     24.11 o 
   3   5  41      129.94      133.07     24.47 o 
   4   5  41       19.81        8.43     24.44 o 
   5   5  41       36.42       18.47     29.51 o 
   0   6  41       36.03       41.48     27.56 o 
   1   6  41      204.20      202.99     24.13 o 
   2   6  41       89.62      122.48     23.05 o 
   3   6  41       80.05       83.40     30.01 o 
   4   6  41       66.23       70.48     29.68 o 
   0   7  41        3.21      -51.23     34.15 o 
   1   7  41        0.60       13.13     31.32 o 
   2   7  41      181.85      276.09     32.27 o 
   3   7  41       34.50       83.98     29.26 o 
   4   7  41      751.66      857.12     64.95 o 
   0   8  41      116.86      118.42     38.54 o 
   1   8  41       43.15       50.13     27.47 o 
   2   8  41      289.12      303.06     38.02 o 
   3   8  41      129.29      255.01     49.20 o 
   0   9  41      167.96      116.57     49.43 o 
   1   9  41       67.01       67.29     38.87 o 
   2   9  41       14.34      -36.62     67.81 o 
   0   0  42      108.48      176.77     40.04 o 
   1   0  42      125.41      179.38     30.11 o 
   2   0  42        0.25       25.88     25.40 o 
   3   0  42      115.30       84.41     30.33 o 
   4   0  42      277.74      267.08     38.14 o 
   5   0  42      526.43      708.07     56.97 o 
   6   0  42      312.55      250.67     45.93 o 
   0   1  42       72.22       45.67     26.01 o 
   1   1  42       28.70       12.96     17.41 o 
   2   1  42       12.93       22.42     19.09 o 
   3   1  42        7.36       -0.51     19.69 o 
   4   1  42       51.05       11.70     23.11 o 
   5   1  42       19.20       66.08     22.35 o 
   6   1  42       33.68       14.75     27.61 o 
   0   2  42      275.80      300.79     34.69 o 
   1   2  42      318.31      291.57     24.22 o 
   2   2  42       51.71       62.95     18.58 o 
   3   2  42      133.47      146.56     22.79 o 
   4   2  42       40.31       86.37     21.79 o 
   5   2  42      278.36      316.29     31.42 o 
   0   3  42        4.92       10.65     24.14 o 
   1   3  42      273.21      254.51     25.88 o 
   2   3  42      283.50      292.76     26.05 o 
   3   3  42      202.86      223.70     26.55 o 
   4   3  42      241.10      292.56     33.22 o 
   5   3  42      409.68      492.45     37.27 o 
   0   4  42       46.32       71.76     29.58 o 
   1   4  42      612.67      580.97     33.92 o 
   2   4  42       40.69       47.55     20.46 o 
   3   4  42     1050.29     1089.03     49.13 o 
   4   4  42       12.12       54.08     24.99 o 
   5   4  42      211.10      193.08     30.99 o 
   0   5  42      176.21      201.94     33.56 o 
   1   5  42       35.17       22.24     20.70 o 
   2   5  42        7.92        2.63     21.87 o 
   3   5  42      195.25      204.26     26.83 o 
   4   5  42      136.31      113.89     29.95 o 
   5   5  42      664.48      636.65     51.27 o 
   0   6  42      189.54      153.83     32.71 o 
   1   6  42      192.21      222.00     24.63 o 
   2   6  42       13.66      -14.51     28.50 o 
   3   6  42      192.15      176.55     32.54 o 
   4   6  42       61.79      154.62     33.98 o 
   0   7  42       10.00      -35.56     35.94 o 
   1   7  42      512.02      560.48     39.71 o 
   2   7  42      245.51      351.90     39.20 o 
   3   7  42      209.30      168.87     32.06 o 
   4   7  42      362.10      421.14     49.77 o 
   0   8  42       43.08      100.31     36.95 o 
   1   8  42      483.27      573.05     60.69 o 
   2   8  42      566.33      725.60     53.57 o 
   3   8  42      294.20      328.92     54.23 o 
   0   9  42      135.95      197.64     63.37 o 
   1   9  42       47.78       48.43     38.18 o 
   1   0  43      348.17      323.82     36.04 o 
   2   0  43       54.11       93.16     30.78 o 
   3   0  43      104.13       55.40     30.82 o 
   4   0  43      246.03      241.84     40.71 o 
   5   0  43      505.51      647.59     54.78 o 
   0   1  43        4.37      -10.00     24.70 o 
   1   1  43       31.05       23.41     17.66 o 
   2   1  43      296.90      328.87     28.02 o 
   3   1  43       54.78       46.71     22.25 o 
   4   1  43       14.31      -31.33     20.88 o 
   5   1  43      347.65      382.26     34.01 o 
   0   2  43      334.37      304.80     36.31 o 
   1   2  43       52.91       46.84     21.98 o 
   2   2  43      448.20      432.76     28.68 o 
   3   2  43       12.34       32.61     20.26 o 
   4   2  43      447.07      414.12     31.85 o 
   5   2  43      245.33      294.45     30.08 o 
   0   3  43      282.86      319.29     37.69 o 
   1   3  43      328.52      288.02     26.94 o 
   2   3  43       84.90      118.57     21.55 o 
   3   3  43       56.38       38.90     22.08 o 
   4   3  43        4.07       12.39     21.38 o 
   5   3  43       24.77       13.10     28.43 o 
   0   4  43      133.36      157.70     47.87 o 
   1   4  43      222.70      184.72     25.34 o 
   2   4  43      477.83      479.82     31.72 o 
   3   4  43       80.32      110.77     24.47 o 
   4   4  43      117.27      168.08     28.03 o 
   5   4  43        1.84       -1.77     29.68 o 
   0   5  43        1.07      -17.64     25.65 o 
   1   5  43      186.92      172.11     31.96 o 
   2   5  43       48.87       37.37     23.55 o 
   3   5  43      138.04      136.55     25.54 o 
   4   5  43       54.75       54.12     26.70 o 
   0   6  43      401.92      426.59     56.17 o 
   1   6  43      149.41      168.85     23.93 o 
   2   6  43       77.98       82.09     28.92 o 
   3   6  43       18.62       -2.87     28.60 o 
   4   6  43      248.59      265.36     43.64 o 
   0   7  43        2.74      -31.02     35.57 o 
   1   7  43       65.96       35.37     26.38 o 
   2   7  43      265.11      289.42     34.53 o 
   3   7  43       57.02       71.63     33.61 o 
   0   8  43       86.99      220.93     44.84 o 
   1   8  43       37.16       27.94     32.20 o 
   2   8  43        4.15      -20.00     54.33 o 
   0   0  44      752.24      630.51     70.02 o 
   1   0  44      161.19      159.60     30.77 o 
   2   0  44        4.02       34.56     28.91 o 
   3   0  44       36.81       23.71     28.95 o 
   4   0  44      288.49      290.83     44.58 o 
   5   0  44       19.36      104.33     36.55 o 
   0   1  44       88.55       72.24     27.98 o 
   1   1  44       82.53       74.81     19.50 o 
   2   1  44      171.06      261.88     26.77 o 
   3   1  44      147.69      155.05     25.10 o 
   4   1  44       81.56       47.61     23.20 o 
   5   1  44      104.04      120.22     25.79 o 
   0   2  44       14.70        9.51     29.67 o 
   1   2  44       64.65       50.26     20.43 o 
   2   2  44       48.01       79.01     21.17 o 
   3   2  44      127.77       91.77     24.23 o 
   4   2  44       19.31        8.49     22.17 o 
   5   2  44      139.76      157.44     28.89 o 
   0   3  44        0.11       21.17     28.44 o 
   1   3  44      124.05      144.40     23.50 o 
   2   3  44      166.14      163.70     25.59 o 
   3   3  44      298.88      276.89     29.71 o 
   4   3  44      374.83      434.42     33.56 o 
   5   3  44        5.16        6.81     33.56 o 
   0   4  44      143.66      189.17     36.23 o 
   1   4  44        3.39       38.46     20.10 o 
   2   4  44      271.26      259.96     28.43 o 
   3   4  44      131.91      140.68     32.02 o 
   4   4  44       84.34       60.75     25.59 o 
   0   5  44       80.74       66.37     34.73 o 
   1   5  44      107.80       94.65     25.59 o 
   2   5  44       58.40       92.57     27.47 o 
   3   5  44      330.61      396.16     34.13 o 
   4   5  44        8.27        0.75     27.28 o 
   0   6  44      620.92      540.31     48.29 o 
   1   6  44        2.90       -7.45     21.24 o 
   2   6  44       38.86       64.78     28.96 o 
   3   6  44      166.97      212.00     36.25 o 
   4   6  44      631.84      685.54     65.93 o 
   0   7  44       38.00       29.02     41.04 o 
   1   7  44       35.58       20.09     25.56 o 
   2   7  44        4.02        6.96     32.65 o 
   3   7  44      720.08      637.21     57.65 o 
   0   8  44      297.14      460.38     67.43 o 
   1   8  44       13.56       62.86     39.62 o 
   2   8  44      405.45      464.63     62.60 o 
   1   0  45        1.73       60.66     27.89 o 
   2   0  45      104.36      115.86     32.77 o 
   3   0  45      232.92      208.75     35.46 o 
   4   0  45       15.27       10.42     36.44 o 
   5   0  45      197.29      165.42     38.30 o 
   0   1  45      129.72      121.17     33.41 o 
   1   1  45       38.29       58.21     19.88 o 
   2   1  45       23.00       64.36     22.28 o 
   3   1  45      569.48      572.93     35.70 o 
   4   1  45      192.76      178.88     27.29 o 
   5   1  45      396.12      418.10     35.89 o 
   0   2  45      188.41      115.29     31.93 o 
   1   2  45      151.53      162.88     24.10 o 
   2   2  45       94.73       90.46     21.83 o 
   3   2  45      137.88      178.65     26.01 o 
   4   2  45      451.28      448.44     33.79 o 
   5   2  45       27.53       29.59     25.81 o 
   0   3  45      212.13      257.88     37.33 o 
   1   3  45      370.97      403.28     30.32 o 
   2   3  45      218.44      190.10     25.53 o 
   3   3  45      754.67      819.59     44.47 o 
   4   3  45       39.33       41.51     25.08 o 
   0   4  45        3.53       -2.95     29.12 o 
   1   4  45       67.72      102.25     22.46 o 
   2   4  45       10.30       13.72     20.33 o 
   3   4  45      414.84      423.74     35.22 o 
   4   4  45      288.88      288.11     39.28 o 
   0   5  45       45.01       62.27     36.86 o 
   1   5  45      311.51      307.55     30.03 o 
   2   5  45      110.39      147.21     26.38 o 
   3   5  45      704.17      767.11     44.68 o 
   4   5  45       36.60        8.18     31.10 o 
   0   6  45      151.82      236.84     38.00 o 
   1   6  45      188.30      150.29     25.60 o 
   2   6  45       10.48       23.02     40.05 o 
   3   6  45       96.50       81.77     36.88 o 
   0   7  45       46.21      -52.24     56.98 o 
   1   7  45      223.91      281.77     39.41 o 
   2   7  45      443.30      439.85     42.38 o 
   0   8  45       20.16       91.30     45.89 o 
   1   8  45      458.33      593.93     69.16 o 
   0   0  46        4.16      -12.91     42.79 o 
   1   0  46       17.58       -3.53     27.43 o 
   2   0  46       93.24       78.95     32.02 o 
   3   0  46       56.77       61.99     31.63 o 
   4   0  46      106.43      150.13     37.50 o 
   5   0  46       80.82       85.82     55.01 o 
   0   1  46        6.06      -41.66     27.77 o 
   1   1  46      131.55      149.80     22.31 o 
   2   1  46       97.27       92.59     22.92 o 
   3   1  46       29.11       26.88     21.36 o 
   4   1  46       69.62       56.05     23.79 o 
   5   1  46        2.52       28.74     32.08 o 
   0   2  46       29.49       19.12     29.09 o 
   1   2  46       14.70       -4.81     20.33 o 
   2   2  46      268.52      338.26     29.04 o 
   3   2  46      220.24      172.15     28.59 o 
   4   2  46       48.23       80.55     24.42 o 
   0   3  46      448.21      530.21     49.61 o 
   1   3  46      417.01      451.64     32.90 o 
   2   3  46      267.38      319.97     29.65 o 
   3   3  46       58.73       77.82     29.91 o 
   4   3  46      412.14      447.97     36.24 o 
   0   4  46      120.85      129.64     35.73 o 
   1   4  46       21.05       55.19     21.47 o 
   2   4  46      141.41      158.82     27.48 o 
   3   4  46      459.37      490.87     37.88 o 
   4   4  46       89.46      111.67     35.75 o 
   0   5  46       23.73       14.70     40.64 o 
   1   5  46       41.58       50.29     25.73 o 
   2   5  46      240.24      276.35     32.01 o 
   3   5  46      123.32      117.02     40.84 o 
   0   6  46      589.19      572.35     52.53 o 
   1   6  46      177.76      189.09     26.99 o 
   2   6  46       32.57        9.77     28.72 o 
   3   6  46      143.29      133.57     49.01 o 
   0   7  46       69.68      137.25     75.55 o 
   1   7  46      181.47      154.05     41.76 o 
   2   7  46      299.71      337.61     43.90 o 
   1   0  47      153.11      165.65     32.71 o 
   2   0  47       23.11       27.99     31.14 o 
   3   0  47        0.00      -46.50     31.00 o 
   4   0  47       20.95      -51.02     34.01 o 
   0   1  47        2.11        9.66     27.19 o 
   1   1  47       16.56       38.12     20.44 o 
   2   1  47      121.60      146.13     24.47 o 
   3   1  47      123.99      135.45     25.44 o 
   4   1  47      297.02      326.39     31.79 o 
   0   2  47       10.05       21.14     30.55 o 
   1   2  47      206.83      213.04     26.70 o 
   2   2  47      108.89       82.21     23.87 o 
   3   2  47      297.43      367.84     33.39 o 
   4   2  47      304.83      359.98     34.79 o 
   0   3  47        4.72       29.56     29.44 o 
   1   3  47      764.14      756.77     41.08 o 
   2   3  47       37.92       40.01     23.35 o 
   3   3  47       87.57       71.67     31.41 o 
   4   3  47       22.52       45.08     33.54 o 
   0   4  47      486.02      498.45     56.48 o 
   1   4  47      606.05      583.21     36.51 o 
   2   4  47       47.13        5.51     27.19 o 
   3   4  47       42.87       45.85     34.23 o 
   4   4  47       33.99        3.67     30.62 o 
   0   5  47       52.15       95.51     41.13 o 
   1   5  47      111.09      154.00     29.13 o 
   2   5  47       24.37       26.51     34.93 o 
   3   5  47       65.93      113.29     36.99 o 
   0   6  47      102.82      122.68     40.29 o 
   1   6  47      135.43      192.20     27.47 o 
   2   6  47        4.34      -11.31     51.73 o 
   0   7  47       53.84      -56.19     62.68 o 
   1   7  47       19.08       65.39     44.98 o 
   0   0  48      247.62      189.43     49.89 o 
   1   0  48      445.71      419.34     42.38 o 
   2   0  48       99.56      176.71     40.80 o 
   3   0  48      622.58      647.88     55.45 o 
   4   0  48       13.62      -40.42     34.45 o 
   0   1  48       49.03      123.42     36.12 o 
   1   1  48      229.34      280.69     27.82 o 
   2   1  48       49.43       92.40     24.92 o 
   3   1  48      125.42      120.36     25.33 o 
   4   1  48       69.82       39.18     26.01 o 
   0   2  48      270.52      258.83     40.70 o 
   1   2  48      162.06      189.22     26.88 o 
   2   2  48        2.98       -7.60     26.82 o 
   3   2  48      215.29      212.47     29.60 o 
   4   2  48      232.41      249.63     31.44 o 
   0   3  48        1.31       58.32     45.15 o 
   1   3  48      524.44      618.61     38.36 o 
   2   3  48      176.36      230.45     31.57 o 
   3   3  48      482.12      548.20     38.86 o 
   4   3  48        9.12       28.62     30.98 o 
   0   4  48        2.38      -29.27     32.52 o 
   1   4  48      194.40      208.46     28.90 o 
   2   4  48      240.15      219.90     32.25 o 
   3   4  48      106.72      164.22     32.66 o 
   0   5  48      388.87      442.94     51.52 o 
   1   5  48      160.10      236.70     30.75 o 
   2   5  48       38.19       60.01     27.23 o 
   3   5  48      147.11      154.63     34.04 o 
   0   6  48       49.41       81.81     37.47 o 
   1   6  48      130.81      149.67     32.81 o 
   2   6  48       48.05      -12.75     57.06 o 
   1   0  49       19.30       33.86     30.67 o 
   2   0  49       12.98      -47.90     31.94 o 
   3   0  49      213.41      213.17     42.19 o 
   4   0  49      328.51      411.58     51.22 o 
   0   1  49     1137.01     1262.58     74.34 o 
   1   1  49      109.07       67.64     23.26 o 
   2   1  49        4.68       16.44     22.31 o 
   3   1  49       25.92       27.74     22.65 o 
   4   1  49       27.80       18.49     28.45 o 
   0   2  49       28.03      -14.71     33.27 o 
   1   2  49       83.15      101.20     23.62 o 
   2   2  49      393.94      428.48     35.09 o 
   3   2  49      221.61      279.92     32.70 o 
   0   3  49        6.64       71.69     32.95 o 
   1   3  49      210.88      238.41     33.92 o 
   2   3  49      119.02      114.66     26.45 o 
   3   3  49       95.98      134.39     39.33 o 
   0   4  49       25.45       60.62     37.34 o 
   1   4  49      352.34      353.96     36.48 o 
   2   4  49      168.12      182.36     31.42 o 
   3   4  49      504.89      593.93     47.45 o 
   0   5  49        8.16       25.90     42.13 o 
   1   5  49      205.94      191.90     41.88 o 
   2   5  49       47.64       78.45     31.03 o 
   0   6  49       20.96      -11.89     53.46 o 
   1   6  49       57.26       45.97     39.00 o 
   0   0  50      316.08      450.22     59.06 o 
   1   0  50       20.01       96.34     34.68 o 
   2   0  50      112.08      164.71     39.55 o 
   3   0  50      157.98      103.41     36.91 o 
   0   1  50       14.25       22.28     32.47 o 
   1   1  50       26.92       54.54     23.31 o 
   2   1  50      119.24      115.97     38.14 o 
   3   1  50       93.80       77.26     25.24 o 
   0   2  50      248.59      190.92     38.83 o 
   1   2  50       15.67       43.96     24.84 o 
   2   2  50      620.39      757.18     44.49 o 
   3   2  50      122.31       92.78     37.96 o 
   0   3  50       35.84      117.03     35.17 o 
   1   3  50      146.28      170.91     30.12 o 
   2   3  50        9.38        2.09     28.88 o 
   3   3  50       55.90       28.80     36.16 o 
   0   4  50      192.41      201.58     42.70 o 
   1   4  50      502.55      588.43     41.62 o 
   2   4  50       17.38      -10.85     33.57 o 
   0   5  50       77.89      169.27     43.38 o 
   1   5  50       11.72       27.91     29.40 o 
   1   0  51      107.61      109.11     39.84 o 
   2   0  51      648.26      638.00     62.39 o 
   3   0  51      107.40      122.17     40.04 o 
   0   1  51       35.52       55.65     34.11 o 
   1   1  51      377.17      517.69     38.62 o 
   2   1  51     1065.16     1129.56     52.30 o 
   3   1  51      171.62      187.14     29.68 o 
   0   2  51      365.60      355.56     44.23 o 
   1   2  51      908.45     1049.06     52.66 o 
   2   2  51      152.27      219.08     30.24 o 
   3   2  51      662.71      718.76     47.82 o 
   0   3  51      249.31      234.09     58.72 o 
   1   3  51       69.42       51.93     26.45 o 
   2   3  51      174.03      182.15     35.98 o 
   0   4  51        0.54      104.11     60.08 o 
   1   4  51      104.82      157.04     44.74 o 
   2   4  51      134.38      155.94     38.36 o 
   0   5  51      586.52      704.27     73.24 o 
   0   0  52      808.81     1145.76     93.34 o 
   1   0  52       27.69       59.83     35.57 o 
   2   0  52      613.95      619.89     58.83 o 
   0   1  52      184.16      233.74     52.29 o 
   1   1  52      144.04      200.43     31.99 o 
   2   1  52       68.96      136.30     35.00 o 
   0   2  52        6.61       38.19     34.31 o 
   1   2  52       43.59       23.11     26.72 o 
   2   2  52      160.59      183.63     33.57 o 
   0   3  52        3.75      -27.58     52.41 o 
   1   3  52      249.04      217.83     43.26 o 
   2   3  52       13.60       45.63     39.43 o 
   0   4  52       85.36       44.37     54.34 o 
   1   4  52      254.66      296.74     39.95 o 
   1   0  53      108.97       87.99     49.22 o 
   2   0  53      122.21      177.83     49.51 o 
   0   1  53      570.72      741.11     64.27 o 
   1   1  53      768.67      806.86     48.12 o 
   2   1  53      321.39      354.99     37.78 o 
   0   2  53      229.94      417.97     55.06 o 
   1   2  53       52.40       74.02     36.72 o 
   0   3  53       90.86      214.79     51.40 o 
   1   3  53      191.65      198.90     36.93 o 
   0   0  54      337.94      498.58    155.13 o 
   1   0  54      474.70      471.92     61.69 o 
   0   1  54       58.96        4.92     39.72 o 
   1   1  54       62.19      110.69     32.41 o 
                                                 
